# Supplementary material for: Genome of Tetraploid Fish Schizothorax o'connori Provides Insights into Early Re-diploidization and High-Altitude Adaptation
Source: iScience. 2020 Aug 22;23(9):101497. doi: 10.1016/j.isci.2020.101497 (PMC7486454; doi:10.1016/j.isci.2020.101497)
Supplement: Table S20. Summary of RNA-Seq for Danio rerio in WGCNA, Related to Figure 4 [file mmc2.xlsx]

## Sheet: Sheet1
GeneBank accession	Tissue
SRR1524248	ovary
SRR1609735	brain1
SRR1609736	brain2
SRR1609737	brain3
SRR1609738	gill1
SRR1609739	gill2
SRR1609740	gill3
SRR1609741	heart1
SRR1609742	heart2
SRR1609743	heart3
SRR1609744	intestine1
SRR1609745	intestine2
SRR1609746	intestine3
SRR1609747	kidney1
SRR1609748	kidney2
SRR1609749	kidney3
SRR1609750	liver1
SRR1609751	liver2
SRR1609752	liver3
SRR1609756	spleen1
SRR1609757	spleen2
SRR1609758	spleen3
SRR2751020	skin1
SRR2751021	skin2
SRR2751022	skin3
SRR2751023	skin4
SRR2751024	skin5
SRR2751025	skin6
SRR2751026	skin7
SRR2751027	skin8
SRR2751028	skin9
SRR2751029	skin10
SRR2751030	skin11
SRR2751031	skin12
SRR2751032	skin13
SRR2751033	skin14
SRR2751034	skin15
SRR2751035	skin16
SRR2751036	skin17
SRR2751037	skin18
SRR2751038	skin19
SRR2751039	skin20
SRR2751040	skin21
SRR2751041	skin22
SRR2751042	skin23
SRR2751043	skin24
SRR2751044	skin25
ERR145639	muscle
ERR035548	bladder
SRR3381848	blood
SRR3381849	blood
SRR3381839	blood
SRR3381841	blood
SRR5599690	eye
SRR5599691	eye
