# Supplementary material for: Genome of Tetraploid Fish Schizothorax o'connori Provides Insights into Early Re-diploidization and High-Altitude Adaptation
Source: iScience. 2020 Aug 22;23(9):101497. doi: 10.1016/j.isci.2020.101497 (PMC7486454; doi:10.1016/j.isci.2020.101497)
Supplement: Table S22. Positive Selection Genes Detected by Codeml with Branch Site Model from PAML (-v 4.9 g) in S. o'connori genome, Related to Figure 5 and Table 2 [file mmc3.xlsx]

## Sheet: Table S22 codeml
Geneid	zabra_id	Symbol	description
SCOC_08272	ENSDARG00000018890	snrpa	small nuclear ribonucleoprotein polypeptide A
SCOC_42817	ENSDARG00000109443	CABZ01087623.1	echinoderm microtubule associated protein like 4
SCOC_39959	ENSDARG00000078136	wdr47a	WD repeat domain 47a
SCOC_01518	ENSDARG00000099757	wdr47b	WD repeat domain 47b
SCOC_14102	ENSDARG00000104431	slc1a3a	solute carrier family 1 (glial high affinity glutamate transporter), member 3a
SCOC_17053	ENSDARG00000061042	gabbr2	gamma-aminobutyric acid (GABA) B receptor, 2
SCOC_53225	ENSDARG00000060771	map7d3	MAP7 domain containing 3
SCOC_52855	ENSDARG00000070795	eaf1	ELL associated factor 1
SCOC_05450	ENSDARG00000104836	myom1b	myomesin 1b
SCOC_56164	ENSDARG00000011615	mybpc3	myosin binding protein C, cardiac
SCOC_02666	ENSDARG00000005948	ankmy2a	ankyrin repeat and MYND domain containing 2a
SCOC_04731	ENSDARG00000070124	ptpn23a	protein tyrosine phosphatase, non-receptor type 23, a
SCOC_34144	ENSDARG00000004696	eefsec	eukaryotic elongation factor, selenocysteine-tRNA-specific
SCOC_28788	ENSDARG00000076829	ankib1b	ankyrin repeat and IBR domain containing 1b
SCOC_00157	ENSDARG00000008861	tfap2e	transcription factor AP-2 epsilon
SCOC_38492	ENSDARG00000008107	src	v-src avian sarcoma (Schmidt-Ruppin A-2) viral oncogene homolog
SCOC_36444	ENSDARG00000000567	znf281a	zinc finger protein 281a
SCOC_56296	ENSDARG00000054946	mc5rb	melanocortin 5b receptor
SCOC_56058	ENSDARG00000105239	ecm1b	extracellular matrix protein 1b
SCOC_32723	ENSDARG00000045518	tmem110l	transmembrane protein 110, like
SCOC_02688	ENSDARG00000032161	srgap2	SLIT-ROBO Rho GTPase activating protein 2
SCOC_41124	ENSDARG00000073866	tdp1	tyrosyl-DNA phosphodiesterase 1
SCOC_58804	ENSDARG00000059006	otud5a	OTU deubiquitinase 5a
SCOC_58712	ENSDARG00000056480	cpvl	carboxypeptidase, vitellogenic-like
SCOC_53001	ENSDARG00000076318	atp6v1ab	ATPase H+ transporting V1 subunit Ab
SCOC_38522	ENSDARG00000026149	slc46a1	solute carrier family 46 (folate transporter), member 1
SCOC_56545	ENSDARG00000018025	tbx2a	T-box 2a
SCOC_47917	ENSDARG00000101769	cysltr3	cysteinyl leukotriene receptor 3
SCOC_52341	ENSDARG00000053425	serinc2l	serine incorporator 2, like
SCOC_58349	ENSDARG00000073870	gdpd2	glycerophosphodiester phosphodiesterase domain containing 2
SCOC_32517	ENSDARG00000026185	yju2	YJU2 splicing factor homolog
SCOC_01516	ENSDARG00000098918	mcoln2	mucolipin 2
SCOC_26283	ENSDARG00000055754	smc1a	structural maintenance of chromosomes 1A
SCOC_21401	ENSDARG00000008485	lrp3	low density lipoprotein receptor-related protein 3
SCOC_32179	ENSDARG00000059529	NA	KIAA0895 like
SCOC_49892	ENSDARG00000015985	abcc9	ATP-binding cassette, sub-family C (CFTR/MRP), member 9
SCOC_40305	ENSDARG00000005372	camk4	calcium/calmodulin-dependent protein kinase IV
SCOC_10920	ENSDARG00000013776	thop1	thimet oligopeptidase 1
SCOC_29445	ENSDARG00000055344	mipep	mitochondrial intermediate peptidase
SCOC_03083	ENSDARG00000063007	apc2	adenomatosis polyposis coli 2
SCOC_59658	ENSDARG00000079420	dpp4	dipeptidyl-peptidase 4
SCOC_47651	ENSDARG00000006031	abat	4-aminobutyrate aminotransferase
SCOC_53004	ENSDARG00000074979	larp4ab	La ribonucleoprotein domain family, member 4Ab
SCOC_12076	ENSDARG00000042848	pcmtl	l-isoaspartyl protein carboxyl methyltransferase, like
SCOC_29292	ENSDARG00000015201	pcmt	protein-L-isoaspartate (D-aspartate) O-methyltransferase
SCOC_47777	ENSDARG00000059601	map1aa	microtubule-associated protein 1Aa
SCOC_56865	ENSDARG00000037879	lfng	LFNG O-fucosylpeptide 3-beta-N-acetylglucosaminyltransferase
SCOC_60099	ENSDARG00000073970	mctp2b	multiple C2 domains, transmembrane 2b
SCOC_57964	ENSDARG00000074829	rasip1	Ras interacting protein 1
SCOC_44027	ENSDARG00000103490	dpysl4	dihydropyrimidinase-like 4
SCOC_29950	ENSDARG00000019541	gpt2l	glutamic pyruvate transaminase (alanine aminotransferase) 2, like
SCOC_04585	ENSDARG00000099481	NA	ENSDARG00000099481
SCOC_26951	ENSDARG00000074314	ttc37	tetratricopeptide repeat domain 37
SCOC_55580	ENSDARG00000037815	b4galt5	UDP-Gal:betaGlcNAc beta 1,4- galactosyltransferase, polypeptide 5
SCOC_29219	ENSDARG00000070625	enpp5	ectonucleotide pyrophosphatase/phosphodiesterase 5
SCOC_05653	ENSDARG00000026048	tsc1a	TSC complex subunit 1a
SCOC_12242	ENSDARG00000099545	snx25	sorting nexin 25
SCOC_13092	ENSDARG00000095603	grid2ipb	glutamate receptor, ionotropic, delta 2 (Grid2) interacting protein, b
SCOC_37616	ENSDARG00000027016	gbf1	golgi brefeldin A resistant guanine nucleotide exchange factor 1
SCOC_06010	ENSDARG00000077549	aifm2	apoptosis-inducing factor, mitochondrion-associated, 2
SCOC_51294	ENSDARG00000051899	exoc3l1	exocyst complex component 3-like 1
SCOC_06070	ENSDARG00000033597	api5	apoptosis inhibitor 5
SCOC_06309	ENSDARG00000057890	si:dkey-33c12.4	si:dkey-33c12.4
SCOC_52888	ENSDARG00000061052	nipblb	nipped-B homolog b (Drosophila)
SCOC_06556	ENSDARG00000014139	srp72	signal recognition particle 72
SCOC_61298	ENSDARG00000104687	slc16a9b	solute carrier family 16, member 9b
SCOC_38296	ENSDARG00000079656	fam171a2b	family with sequence similarity 171, member A2b
SCOC_38296	ENSDARG00000079656	fam171a2b	family with sequence similarity 171, member A2b
SCOC_06766	ENSDARG00000069274	ighmbp2	immunoglobulin mu DNA binding protein 2
SCOC_48220	ENSDARG00000004386	si:dkey-153k10.9	si:dkey-153k10.9
SCOC_48350	ENSDARG00000067912	MAN1C1	mannosidase alpha class 1C member 1
SCOC_25866	ENSDARG00000025094	edem1	ER degradation enhancer, mannosidase alpha-like 1
SCOC_20531	ENSDARG00000051800	fnbp4	formin binding protein 4
SCOC_58907	ENSDARG00000088195	si:ch211-168f7.5	si:ch211-168f7.5
SCOC_45496	ENSDARG00000016093	qtrt2	queuine tRNA-ribosyltransferase accessory subunit 2
SCOC_32424	ENSDARG00000040306	otomp	otolith matrix protein
SCOC_27530	ENSDARG00000035147	lrwd1	leucine-rich repeats and WD repeat domain containing 1
SCOC_56357	ENSDARG00000098312	scarb2a	scavenger receptor class B, member 2a
SCOC_25216	ENSDARG00000063218	ppm1la	protein phosphatase, Mg2+/Mn2+ dependent, 1La
SCOC_49715	ENSDARG00000076041	wwc1	WW and C2 domain containing 1
SCOC_43182	ENSDARG00000061797	zgc:154006	zgc:154006
SCOC_59365	ENSDARG00000032116	cnot7	CCR4-NOT transcription complex, subunit 7
SCOC_12615	ENSDARG00000074071	mrnip	MRN complex interacting protein
SCOC_45047	ENSDARG00000060758	nphs1	nephrosis 1, congenital, Finnish type (nephrin)
SCOC_28573	ENSDARG00000100506	crb1	crumbs family member 1, photoreceptor morphogenesis associated
SCOC_49563	ENSDARG00000075632	rad9b	RAD9 checkpoint clamp component B
SCOC_14770	ENSDARG00000008032	sart3	squamous cell carcinoma antigen recognized by T cells 3
SCOC_17407	ENSDARG00000088560	tmem104	transmembrane protein 104
SCOC_15952	ENSDARG00000103503	dgat1a	diacylglycerol O-acyltransferase 1a
SCOC_44419	ENSDARG00000021466	ireb2	iron-responsive element binding protein 2
SCOC_33676	ENSDARG00000060280	pde9a	phosphodiesterase 9A
SCOC_41286	ENSDARG00000060875	pde1a	phosphodiesterase 1A, calmodulin-dependent
SCOC_41373	ENSDARG00000033916	si:ch211-243j20.2	si:ch211-243j20.2
SCOC_23032	ENSDARG00000052480	pdcd11	programmed cell death 11
SCOC_16874	ENSDARG00000101060	gcna	germ cell nuclear acidic peptidase
SCOC_20253	ENSDARG00000059046	psmd5	proteasome 26S subunit, non-ATPase 5
SCOC_21129	ENSDARG00000100336	pik3r6a	phosphoinositide-3-kinase, regulatory subunit 6a
SCOC_17115	ENSDARG00000032129	gtf2f1	general transcription factor IIF, polypeptide 1
SCOC_17200	ENSDARG00000105391	strc	stereocilin
SCOC_56681	ENSDARG00000102924	zgc:112334	zgc:112334
SCOC_56165	ENSDARG00000036164	cars	cysteinyl-tRNA synthetase
SCOC_47784	ENSDARG00000036040	atg13	ATG13 autophagy related 13 homolog (S. cerevisiae)
SCOC_50300	ENSDARG00000075530	pigu	phosphatidylinositol glycan anchor biosynthesis, class U
SCOC_33772	ENSDARG00000045065	vti1a	vesicle transport through interaction with t-SNAREs 1A
SCOC_40740	ENSDARG00000078676	myrf	myelin regulatory factor
SCOC_55044	ENSDARG00000001873	phgdh	phosphoglycerate dehydrogenase
SCOC_57683	ENSDARG00000055613	zgc:123238	zgc:123238
SCOC_54965	ENSDARG00000079835	man2c1	mannosidase, alpha, class 2C, member 1
SCOC_53245	ENSDARG00000037318	ddost	dolichyl-diphosphooligosaccharide--protein glycosyltransferase subunit (non-catalytic)
SCOC_26418	ENSDARG00000000423	si:ch73-314g15.3	si:ch73-314g15.3
SCOC_22652	ENSDARG00000030156	naglu	N-acetylglucosaminidase, alpha
SCOC_22902	ENSDARG00000060987	zgc:154077	zgc:154077
SCOC_48846	ENSDARG00000095819	si:dkey-231j24.3	si:dkey-231j24.3
SCOC_61148	ENSDARG00000020948	gmcl1	germ cell-less, spermatogenesis associated 1
SCOC_41274	ENSDARG00000045515	kin	Kin17 DNA and RNA binding protein
SCOC_24471	ENSDARG00000026224	fanci	FA complementation group I
SCOC_24865	ENSDARG00000089456	men1	multiple endocrine neoplasia I
SCOC_28474	ENSDARG00000075825	dlec1	DLEC1, cilia and flagella associated protein
SCOC_26725	ENSDARG00000103523	nudt6	nudix (nucleoside diphosphate linked moiety X)-type motif 6
SCOC_47806	ENSDARG00000009851	wdr41	WD repeat domain 41
SCOC_27146	ENSDARG00000099445	cc2d1b	coiled-coil and C2 domain containing 1B
SCOC_27286	ENSDARG00000038297	aspdh	aspartate dehydrogenase domain containing
SCOC_27832	ENSDARG00000018846	dgat2	diacylglycerol O-acyltransferase 2
SCOC_51505	ENSDARG00000099084	pcif1	PDX1 C-terminal inhibiting factor 1
SCOC_29511	ENSDARG00000027234	ift88	intraflagellar transport 88 homolog
SCOC_51839	ENSDARG00000026017	xpnpep2	X-prolyl aminopeptidase (aminopeptidase P) 2, membrane-bound
SCOC_39361	ENSDARG00000018190	asna1	arsA arsenite transporter, ATP-binding, homolog 1 (bacterial)
SCOC_33434	ENSDARG00000063385	cenpe	centromere protein E
SCOC_55492	ENSDARG00000030166	hyi	hydroxypyruvate isomerase
SCOC_53463	ENSDARG00000075670	rereb	arginine-glutamic acid dipeptide (RE) repeats b
SCOC_35154	ENSDARG00000100151	appl2	adaptor protein, phosphotyrosine interaction, PH domain and leucine zipper containing 2
SCOC_42138	ENSDARG00000010300	traf3ip1	TNF receptor-associated factor 3 interacting protein 1
SCOC_50846	ENSDARG00000026170	hps1	Hermansky-Pudlak syndrome 1
SCOC_41021	ENSDARG00000099733	CIR1	corepressor interacting with RBPJ, 1
SCOC_45217	ENSDARG00000070477	dnajc2	DnaJ (Hsp40) homolog, subfamily C, member 2
SCOC_46463	ENSDARG00000078310	cecr2	cat eye syndrome chromosome region, candidate 2
SCOC_48011	ENSDARG00000069619	atf7ip	activating transcription factor 7 interacting protein
SCOC_13192	ENSDARG00000026165	col11a1a	collagen, type XI, alpha 1a
SCOC_23171	ENSDARG00000007912	si:ch211-196i2.1	si:ch211-196i2.1
SCOC_55947	ENSDARG00000076627	smg9	smg9 nonsense mediated mRNA decay factor
SCOC_55908	ENSDARG00000045976	sidt2	SID1 transmembrane family, member 2
SCOC_59703	ENSDARG00000071478	lnx2b	ligand of numb-protein X 2b
SCOC_53610	ENSDARG00000057936	lhx5	LIM homeobox 5
SCOC_49652	ENSDARG00000068365	lmx1bb	LIM homeobox transcription factor 1, beta b
SCOC_41954	ENSDARG00000070954	hmx2	H6 family homeobox 2
SCOC_42641	ENSDARG00000060529	nkx6.3	NK6 homeobox 3
SCOC_35518	ENSDARG00000013647	cntn3a.2	contactin 3a, tandem duplicate 2
SCOC_07156	ENSDARG00000026784	robo1	roundabout, axon guidance receptor, homolog 1
SCOC_51018	ENSDARG00000062315	sik2b	salt-inducible kinase 2b
SCOC_07991	ENSDARG00000004151	rab23	RAB23, member RAS oncogene family
SCOC_17193	ENSDARG00000002701	rasl12	RAS-like, family 12
SCOC_33420	ENSDARG00000099841	PRKCA	protein kinase C alpha
SCOC_25277	ENSDARG00000099791	pdk3b	pyruvate dehydrogenase kinase, isozyme 3b
SCOC_59707	ENSDARG00000006636	slitrk2	SLIT and NTRK-like family, member 2
SCOC_45344	ENSDARG00000116937	BX927333.1	CXADR like membrane protein
SCOC_50230	ENSDARG00000053456	GK3P	glycerol kinase 3 pseudogene
SCOC_55909	ENSDARG00000039489	git1	G protein-coupled receptor kinase interacting ArfGAP 1
SCOC_31119	ENSDARG00000017565	itk	IL2 inducible T cell kinase
SCOC_45984	ENSDARG00000055672	map3k10	mitogen-activated protein kinase kinase kinase 10
SCOC_29656	ENSDARG00000056921	ankk1	ankyrin repeat and kinase domain containing 1
SCOC_19273	ENSDARG00000030933	ksr1b	kinase suppressor of ras 1b
SCOC_57036	ENSDARG00000018750	npr1b	natriuretic peptide receptor 1b
SCOC_32510	ENSDARG00000036774	rgs12b	regulator of G protein signaling 12b
SCOC_56833	ENSDARG00000015627	rgs6	regulator of G protein signaling 6
SCOC_57983	ENSDARG00000061585	cyp4v7	cytochrome P450, family 4, subfamily V, polypeptide 7
SCOC_15932	ENSDARG00000045554	snx20	sorting nexin 20
SCOC_56652	ENSDARG00000029524	impdh1b	IMP (inosine 5'-monophosphate) dehydrogenase 1b
SCOC_49389	ENSDARG00000079204	adam11	ADAM metallopeptidase domain 11
SCOC_40413	ENSDARG00000074033	adamtsl2	ADAMTS-like 2
SCOC_10551	ENSDARG00000058543	lama5	laminin, alpha 5
SCOC_49583	ENSDARG00000062106	klf5b	Kruppel-like factor 5b
SCOC_50421	ENSDARG00000063519	PLEKHB1	pleckstrin homology domain containing B1
SCOC_57020	ENSDARG00000103971	si:ch73-173p19.2	si:ch73-173p19.2
SCOC_56241	ENSDARG00000043242	si:dkey-222f2.1	si:dkey-222f2.1
SCOC_61147	ENSDARG00000061968	myo1ha	myosin IHa
SCOC_59522	ENSDARG00000040628	zgc:110333	zgc:110333
SCOC_59646	ENSDARG00000003811	plxnb2a	plexin b2a
