# Supplementary material for: Genome of Tetraploid Fish Schizothorax o'connori Provides Insights into Early Re-diploidization and High-Altitude Adaptation
Source: iScience. 2020 Aug 22;23(9):101497. doi: 10.1016/j.isci.2020.101497 (PMC7486454; doi:10.1016/j.isci.2020.101497)
Supplement: Table S25. Ohnolog Genes under Positive Selection (Ka/Ks > 1) Detected by KaKs_Calculator v2.0 in S. o'connori Genome, Related to Figure 5 [file mmc4.xlsx]

## Sheet: Table S25 Kaks calculate
R1	R2	KEGG
SCOC_02280	SCOC_02651	28S ribosomal protein S18b, mitochondrial-like; K16174 small subunit ribosomal protein S18b, mitochondrial
SCOC_31712	SCOC_45189	28S ribosomal protein S36, mitochondrial-like; K17414 small subunit ribosomal protein S36
SCOC_33841	SCOC_33912	39S ribosomal protein L10, mitochondrial-like; K02864 large subunit ribosomal protein L10
SCOC_20848	SCOC_55786	39S ribosomal protein L49, mitochondrial-like; K17430 large subunit ribosomal protein L49
SCOC_53097	SCOC_56114	4-hydroxybenzoate polyprenyltransferase, mitochondrial-like; K06125 4-hydroxybenzoate polyprenyltransferase [EC:2.5.1.39]
SCOC_48972	SCOC_51480	acyl-coenzyme A thioesterase 9, mitochondrial-like; K17361 acyl-coenzyme A thioesterase 9 [EC:3.1.2.-]
SCOC_30509	SCOC_44466	adenosine receptor A3-like; K04268 adenosine A3 receptor
SCOC_28233	SCOC_42852	adhesion G-protein coupled receptor F1-like; K08456 G protein-coupled receptor 113
SCOC_25663	SCOC_29113	adipor1, acdcr1, cgi-45, cgi45, paqr1, tesbp1a; adiponectin receptor 1; K07297 adiponectin receptor
SCOC_39687	SCOC_46960	afadin-like; K05702 afadin
SCOC_35742	SCOC_49967	A-kinase anchor protein 12-like; K16528 A-kinase anchor protein 12
SCOC_34131	SCOC_56480	ALAD, HDHD3; aminolevulinate dehydratase; K01698 porphobilinogen synthase [EC:4.2.1.24]
SCOC_05357	SCOC_20932	alanine aminotransferase 2-like; K00814 alanine transaminase [EC:2.6.1.2]
SCOC_14017	SCOC_21038	alcohol dehydrogenase [NADP(+)] A-like; K00002 alcohol dehydrogenase (NADP+) [EC:1.1.1.2]
SCOC_24757	SCOC_29875	alpha-crystallin B chain-like; K09542 crystallin, alpha B
SCOC_10441	SCOC_27529	alpha-ketoglutarate-dependent dioxygenase alkB homolog 4-like; K10766 alkylated DNA repair protein alkB homolog 4 [EC:1.14.11.-]
SCOC_44632	SCOC_47891	alpha-soluble NSF attachment protein isoform X1; K15296 alpha-soluble NSF attachment protein
SCOC_11970	SCOC_42020	aminoacyl tRNA synthase complex-interacting multifunctional protein 1-like; K15437 aminoacyl tRNA synthase complex-interacting multifunctional protein 1
SCOC_19657	SCOC_38883	angiopoietin-1-like isoform X1; K05465 angiopoietin 1
SCOC_27745	SCOC_56998	ankyrin-1-like; K10380 ankyrin
SCOC_23130	SCOC_51226	annexin A13-like isoform X1; K17099 annexin A13
SCOC_32433	SCOC_48634	anthrax toxin receptor 2-like; K20909 anthrax toxin receptor
SCOC_22981	SCOC_43365	AP-1 complex subunit sigma-3-like isoform X1; K12395 AP-1 complex subunit sigma-3
SCOC_22989	SCOC_28197	APC membrane recruitment protein 1-like; K19407 APC membrane recruitment protein 1
SCOC_11316	SCOC_40924	apolipoprotein L3-like; K14480 apolipoprotein L
SCOC_21052	SCOC_39515	apoptosis regulator BAX-like; K02159 apoptosis regulator BAX
SCOC_18099	SCOC_29777	aquaporin-4-like isoform X1; K09866 aquaporin-4
SCOC_15846	SCOC_43739	arylsulfatase J-like; K12375 arylsulfatase I/J [EC:3.1.6.-]
SCOC_25672	SCOC_56905	ashwin-like isoform X1; K15432 ashwin
SCOC_27286	SCOC_42919	ASPDH; aspartate dehydrogenase domain containing; K15235 josephin [EC:3.4.19.12]
SCOC_01989	SCOC_20711	ATP synthase mitochondrial F1 complex assembly factor 1; K07555 ATP synthase mitochondrial F1 complex assembly factor 1
SCOC_23543	SCOC_32963	ATP synthase mitochondrial F1 complex assembly factor 2-like; K07556 ATP synthase mitochondrial F1 complex assembly factor 2
SCOC_32875	SCOC_49362	b3glt; Beta-1,3-glucosyltransferase; K13675 UDP-glucose:O-linked fucose beta-1,3-glucosyltransferase [EC:2.4.1.-]
SCOC_15841	SCOC_49291	B-cadherin-like; K05689 cadherin 1, type 1, E-cadherin
SCOC_21741	SCOC_24564	B-cadherin-like; K05689 cadherin 1, type 1, E-cadherin
SCOC_03952	SCOC_28180	B-cell linker protein-like; K07371 B-cell linker protein
SCOC_12791	SCOC_22176	B-cell receptor CD22-like; K06467 CD22 antigen
SCOC_40935	SCOC_50700	B-cell receptor-associated protein 31-like; K14009 B-cell receptor-associated protein 31
SCOC_14664	SCOC_17898	beta-centractin-like; K16575 centractin
SCOC_29972	SCOC_33691	brca2; breast cancer type 2 susceptibility protein isoform X1; K08775 breast cancer 2 susceptibility protein
SCOC_14178	SCOC_38586	brd1; bromodomain-containing protein 1 isoform X1; K11349 bromodomain-containing protein 1
SCOC_52785	SCOC_55013	breast cancer type 2 susceptibility protein-like; K08775 breast cancer 2 susceptibility protein
SCOC_00726	SCOC_09787	c1galt1; glycoprotein-N-acetylgalactosamine 3-beta-galactosyltransferase 1 isoform X1; K00731 glycoprotein-N-acetylgalactosamine 3-beta-galactosyltransferase [EC:2.4.1.122]
SCOC_06398	SCOC_10523	CAAX prenyl protease 2-like; K08658 prenyl protein peptidase [EC:3.4.22.-]
SCOC_50248	SCOC_50581	cadherin-1-like; K06736 cadherin 2, type 1, N-cadherin
SCOC_35375	SCOC_51026	calmodulin, striated muscle; K02183 calmodulin
SCOC_32990	SCOC_48819	calmodulin; K02183 calmodulin
SCOC_05179	SCOC_37293	calphotin-like; K04428 mitogen-activated protein kinase kinase kinase 4 [EC:2.7.11.25]
SCOC_02195	SCOC_06919	CARMIL3, CPNE6; copine-6; K20493 leucine-rich repeat-containing protein 16
SCOC_43720	SCOC_44663	CARMIL3, CPNE6; copine-6; K20493 leucine-rich repeat-containing protein 16
SCOC_17847	SCOC_31726	caspase-8-like isoform X1; K04398 caspase 8 [EC:3.4.22.61]
SCOC_24338	SCOC_26067	caspase-8-like isoform X1; K04398 caspase 8 [EC:3.4.22.61]
SCOC_38024	SCOC_54302	caspase-9-like isoform X1; K04399 caspase 9 [EC:3.4.22.62]
SCOC_06064	SCOC_46036	cation channel sperm-associated protein 2-like isoform X1; K16890 cation channel sperm-associated protein 2
SCOC_12433	SCOC_43279	Cbr-pink-1; C. briggsae CBR-PINK-1 protein; K10632 BRCA1-associated protein [EC:2.3.2.27]
SCOC_15896	SCOC_44529	C-C chemokine receptor type 6-like; K04181 C-C chemokine receptor type 6
SCOC_17082	SCOC_51583	C-C motif chemokine 20-like; K21097 C-C motif chemokine 24
SCOC_03371	SCOC_04936	C-C motif chemokine 21-like; K13072 C-C motif chemokine 25
SCOC_00216	SCOC_00805	ccdc126; coiled-coil domain containing 126; K00744 alpha-1,3(6)-mannosylglycoprotein beta-1,6-N-acetyl-glucosaminyltransferase [EC:2.4.1.155]
SCOC_01600	SCOC_01656	CD276 antigen homolog isoform X1; K06747 immune costimulatory protein B7-H4
SCOC_36689	SCOC_40489	CD48 antigen-like; K06492 CD58 antigen
SCOC_16696	SCOC_36869	CD83 antigen-like; K06510 CD83 antigen
SCOC_37961	SCOC_41779	cdhr2; cadherin-related family member 2 isoform X1; K16502 cadherin-related family member 2
SCOC_17301	SCOC_50566	centrosomal protein of 55 kDa-like; K16456 centrosomal protein CEP55
SCOC_04287	SCOC_14855	ceroid-lipofuscinosis neuronal protein 6 homolog; K12359 ceroid-lipofuscinosis neuronal protein 6
SCOC_04273	SCOC_10392	CERS3, LASS3; ceramide synthase 3; K04710 ceramide synthetase [EC:2.3.1.24]
SCOC_37988	SCOC_56528	cGMP-dependent protein kinase 1-like isoform X1; K07376 cGMP-dependent protein kinase 1 [EC:2.7.11.12]
SCOC_13967	SCOC_45562	chad; chondroadherin; K06248 chondroadherin
SCOC_42239	SCOC_55694	claudin-10-like; K06087 claudin
SCOC_09997	SCOC_34750	claudin-15-like; K06087 claudin
SCOC_07946	SCOC_18462	claudin-3-like; K06087 claudin
SCOC_04962	SCOC_24029	claudin-4-like; K06087 claudin
SCOC_39419	SCOC_45123	CMRF35-like molecule 1; K13073 polymeric immunoglobulin receptor
SCOC_06753	SCOC_33999	CMRF35-like molecule 3; K20395 CO300B/D/F antigen
SCOC_08043	SCOC_11456	Cntn3; contactin 3; K06761 contactin 3
SCOC_10000	SCOC_34747	collagen alpha-1(X) chain-like; K19479 collagen, type X, alpha
SCOC_36871	SCOC_47341	collagen alpha-2(IX) chain-like; K19721 collagen, type V/XI/XXIV/XXVII, alpha
SCOC_22965	SCOC_48779	collagenase 3-like; K07994 matrix metalloproteinase-13 (collagenase 3) [EC:3.4.24.-]
SCOC_42841	SCOC_50662	complement C1q tumor necrosis factor-related protein 6-like; K19470 complement C1q tumor necrosis factor-related protein 6
SCOC_22845	SCOC_37750	complement C1r-A subcomponent-like; K01330 complement component 1, r subcomponent [EC:3.4.21.41]
SCOC_34977	SCOC_55499	cpb2; carboxypeptidase B2; K01300 carboxypeptidase B2 [EC:3.4.17.20]
SCOC_11511	SCOC_23522	CRISPLD2; cysteine rich secretory protein LCCL domain containing 2; K19919 cysteine-rich secretory protein
SCOC_01374	SCOC_01865	ctgf; connective tissue growth factor; K06827 connective tissue growth factor
SCOC_05605	SCOC_58392	CUGBP Elav-like family member 3 isoform X1; K13207 CUG-BP- and ETR3-like factor
SCOC_16512	SCOC_23040	C-X-C motif chemokine 11-like; K10032 C-X-C motif chemokine 13
SCOC_28709	SCOC_39496	cyclin-O protein B-like; K10861 uracil-DNA glycosylase 2 [EC:3.2.2.-]
SCOC_03360	SCOC_07429	cystatin-A-like; K13907 cystatin-A/B
SCOC_52078	SCOC_52348	cysteine and glycine-rich protein 1-like; K09377 cysteine and glycine-rich protein
SCOC_44877	SCOC_58429	cysteine/serine-rich nuclear protein 1-like; K17494 cysteine/serine-rich nuclear protein
SCOC_00209	SCOC_03900	cytochrome c-like; K08738 cytochrome c
SCOC_00295	SCOC_00996	cytokine-inducible SH2-containing protein-like isoform X1; K04701 cytokine inducible SH2-containing protein
SCOC_20656	SCOC_38846	cytoskeleton-associated protein 2-like isoform X1; K16769 cytoskeleton-associated protein 2
SCOC_19232	SCOC_54855	cytosolic 5'-nucleotidase 1A-like isoform X2; K01081 5'-nucleotidase [EC:3.1.3.5]
SCOC_09610	SCOC_19971	cytosolic phospholipase A2 delta-like; K16342 cytosolic phospholipase A2 [EC:3.1.1.4]
SCOC_25406	SCOC_38632	cytosolic phospholipase A2 zeta-like; K16342 cytosolic phospholipase A2 [EC:3.1.1.4]
SCOC_30237	SCOC_31582	dehydrogenase/reductase SDR family member 7C-B-like isoform X1; K11167 dehydrogenase/reductase SDR family member 7C [EC:1.1.-.-]
SCOC_30828	SCOC_44368	desmin-like isoform X1; K07610 desmin
SCOC_27832	SCOC_37814	diacylglycerol O-acyltransferase 2; K11160 diacylglycerol O-acyltransferase 2 [EC:2.3.1.20 2.3.1.75]
SCOC_28890	SCOC_49997	diamine acetyltransferase 2-like; K00657 diamine N-acetyltransferase [EC:2.3.1.57]
SCOC_28419	SCOC_49048	disintegrin and metalloproteinase domain-containing protein 23-like isoform X1; K06837 disintegrin and metalloproteinase domain-containing protein 23 [EC:3.4.24.-]
SCOC_17744	SCOC_49671	DNA polymerase epsilon catalytic subunit A-like; K02324 DNA polymerase epsilon subunit 1 [EC:2.7.7.7]
SCOC_48653	SCOC_52733	DNA topoisomerase 2-binding protein 1-like; K10728 topoisomerase (DNA) II binding protein 1
SCOC_09717	SCOC_29956	DNA-directed RNA polymerase II subunit RPB1-like isoform X1; K03006 DNA-directed RNA polymerase II subunit RPB1 [EC:2.7.7.6]
SCOC_01991	SCOC_20714	DNA-directed RNA polymerase II subunit RPB1-like; K12394 AP-1 complex subunit sigma 1/2
SCOC_07336	SCOC_15691	Down syndrome cell adhesion molecule-like; K13073 polymeric immunoglobulin receptor
SCOC_43078	SCOC_47333	dpp7; dipeptidyl peptidase 2; K01276 dipeptidyl-peptidase II [EC:3.4.14.2]
SCOC_19135	SCOC_32182	drd4b; dopamine receptor D4b; K04147 dopamine receptor D4
SCOC_24835	SCOC_46051	dus1l; tRNA-dihydrouridine(16/17) synthase [NAD(P)(+)]-like; K05542 tRNA-dihydrouridine synthase 1 [EC:1.3.1.88]
SCOC_12986	SCOC_45458	E3 ubiquitin/ISG15 ligase TRIM25-like isoform X1; K10652 tripartite motif-containing protein 25 [EC:2.3.2.27]
SCOC_33286	SCOC_39563	E3 ubiquitin-protein ligase DTX4-like isoform X1; K06058 deltex [EC:2.3.2.27]
SCOC_36410	SCOC_58692	E3 ubiquitin-protein ligase Siah1-like; K04506 E3 ubiquitin-protein ligase SIAH1 [EC:2.3.2.27]
SCOC_32395	SCOC_57100	E3 ubiquitin-protein ligase TRIM58-like isoform X1; K12015 tripartite motif-containing protein 39 [EC:2.3.2.27]
SCOC_10427	SCOC_28253	EH domain-containing protein 2-like; K12469 EH domain-containing protein 2
SCOC_11583	SCOC_56798	endoplasmic reticulum aminopeptidase 1-like isoform X1; K09604 adipocyte-derived leucine aminopeptidase [EC:3.4.11.-]
SCOC_01424	SCOC_01734	endothelin-2-like; K16367 endothelin-2
SCOC_25332	SCOC_26152	equilibrative nucleoside transporter 3-like; K15014 solute carrier family 29 (equilibrative nucleoside transporter), member 1/2/3
SCOC_23115	SCOC_34285	ETV7; transcription factor ETV7 isoform X1; K03211 ETS translocation variant 6/7
SCOC_20347	SCOC_27555	FAM169B; family with sequence similarity 169 member B; K12869 crooked neck
SCOC_09967	SCOC_28284	FDXACB1; alpha-1,2-mannosyltransferase ALG9; K03846 alpha-1,2-mannosyltransferase [EC:2.4.1.259 2.4.1.261]
SCOC_36574	SCOC_36881	FGFR1 oncogene partner-like isoform X1; K16546 FGFR1 oncogene partner
SCOC_58178	SCOC_59661	fibroblast growth factor 10-like; K04358 fibroblast growth factor
SCOC_10594	SCOC_12234	focal adhesion kinase 1-like isoform X1; K05725 focal adhesion kinase 1 [EC:2.7.10.2]
SCOC_17688	SCOC_49139	forkhead box protein D5-like; K09397 forkhead box protein D
SCOC_01376	SCOC_01863	forkhead box protein H1-like; K09400 forkhead box protein H
SCOC_13102	SCOC_23563	forkhead box protein J1-B isoform X1; K09402 forkhead box protein J1
SCOC_13493	SCOC_38523	forkhead box protein N1-like; K09407 forkhead box protein N
SCOC_22085	SCOC_37424	forkhead box protein N2-like; K09407 forkhead box protein N
SCOC_31963	SCOC_43541	forkhead box protein Q1-like; K09410 forkhead box protein Q
SCOC_23906	SCOC_49806	formimidoyltransferase-cyclodeaminase-like; K13990 glutamate formiminotransferase / formiminotetrahydrofolate cyclodeaminase [EC:2.1.2.5 4.3.1.4]
SCOC_30372	SCOC_43231	FXYD domain-containing ion transport regulator 5-like; K13362 FXYD domain-containing ion transport regulator 5
SCOC_23397	SCOC_28380	G patch domain and KOW motifs-containing protein; K13101 G patch domain and KOW motifs-containing protein
SCOC_07307	SCOC_09114	G protein-activated inward rectifier potassium channel 1-like; K04997 potassium inwardly-rectifying channel subfamily J member 3
SCOC_06965	SCOC_54501	GABRA2; gamma-aminobutyric acid type A receptor alpha2 subunit; K05175 gamma-aminobutyric acid receptor subunit alpha
SCOC_35478	SCOC_51292	galacturonosyltransferase 8; K13648 alpha-1,4-galacturonosyltransferase [EC:2.4.1.43]
SCOC_19272	SCOC_33938	galectin-9-like isoform X1; K10093 galectin-9
SCOC_47999	SCOC_57500	gamma-glutamyl hydrolase-like; K01307 gamma-glutamyl hydrolase [EC:3.4.19.9]
SCOC_12185	SCOC_32464	gastrula zinc finger protein XlCGF57.1-like; K09228 KRAB domain-containing zinc finger protein
SCOC_30032	SCOC_59836	gdpd2; glycerophosphoinositol inositolphosphodiesterase GDPD2 isoform X1; K01124 glycerophosphoinositol inositolphosphodiesterase [EC:3.1.4.43]
SCOC_02081	SCOC_02942	GH18036 gene product from transcript GH18036-RA; K09411 forkhead box protein, other
SCOC_04867	SCOC_26474	glutamyl-tRNA(Gln) and/or aspartyl-tRNA(Asn) amidotransferase, A subunit; K02433 aspartyl-tRNA(Asn)/glutamyl-tRNA(Gln) amidotransferase subunit A [EC:6.3.5.6 6.3.5.7]
SCOC_00375	SCOC_03288	glutathione S-transferase kappa 1-like isoform X1; K13299 glutathione S-transferase kappa 1 [EC:2.5.1.18]
SCOC_35740	SCOC_49965	glutathione synthetase-like; K21456 glutathione synthase [EC:6.3.2.3]
SCOC_31804	SCOC_41743	glycogen debranching enzyme-like; K01196 glycogen debranching enzyme [EC:2.4.1.25 3.2.1.33]
SCOC_41659	SCOC_46482	GOLPH3L; golgi phosphoprotein 3 like; K15620 golgi phosphoprotein 3
SCOC_05501	SCOC_16748	G-protein coupled receptor family C group 6 member A-like; K04622 G protein-coupled receptor family C group 6 member A
SCOC_46456	SCOC_46554	grainyhead-like protein 2 homolog; K09275 transcription factor CP2 and related proteins
SCOC_21121	SCOC_36416	grb2a; growth factor receptor-bound protein 2a; K04364 growth factor receptor-binding protein 2
SCOC_17439	SCOC_40109	grid1; glutamate receptor ionotropic, delta-1; K05206 glutamate receptor delta-1 subunit
SCOC_31183	SCOC_43329	group 3 secretory phospholipase A2-like; K01047 secretory phospholipase A2 [EC:3.1.1.4]
SCOC_16821	SCOC_57897	growth hormone receptor-like; K05080 growth hormone receptor
SCOC_10012	SCOC_30035	H-2 class II histocompatibility antigen, E-S beta chain-like; K06752 major histocompatibility complex, class II
SCOC_34996	SCOC_49469	haptoglobin-like; K16142 haptoglobin
SCOC_20980	SCOC_52637	HAX1; HCLS1 associated protein X-1; K16220 HCLS1-associated protein X-1
SCOC_34174	SCOC_50329	heat shock factor protein 1-like; K09414 heat shock transcription factor 1
SCOC_13524	SCOC_15655	heme oxygenase-like; K00510 heme oxygenase 1 [EC:1.14.14.18]
SCOC_26450	SCOC_33982	hemicentin-1-like; K17341 hemicentin
SCOC_30836	SCOC_31117	hepatocyte nuclear factor 3-gamma-like; K08035 forkhead box protein A2, hepatocyte nuclear factor 3-beta
SCOC_50485	SCOC_51920	histone acetyltransferase KAT8-like; K11308 histone acetyltransferase MYST1 [EC:2.3.1.48]
SCOC_16338	SCOC_16434	histone H1-like; K11275 histone H1/5
SCOC_23496	SCOC_28663	histone H1-like; K11275 histone H1/5
SCOC_24178	SCOC_46910	histone-lysine N-methyltransferase setd3-like; K19199 histone-lysine N-methyltransferase SETD3 [EC:2.1.1.43]
SCOC_08125	SCOC_58794	homeobox protein CDX-1-like; K09312 homeobox protein CDX1/4
SCOC_00202	SCOC_03907	homeobox protein Hox-A9a-like; K21950 homeobox protein Hox-A9
SCOC_19296	SCOC_41993	homeobox protein Hox-D13a-like; K09298 homeobox protein HoxA/C/D13
SCOC_04599	SCOC_30917	homeobox protein Meis2 isoform X1; K16670 homeobox protein Meis2
SCOC_14914	SCOC_28092	homeobox protein Meis2-like; K16670 homeobox protein Meis2
SCOC_38596	SCOC_48423	homeobox protein six1-like; K15614 homeobox protein SIX1
SCOC_35179	SCOC_43926	homeobox protein SIX4-like; K15615 homeobox protein SIX4
SCOC_15415	SCOC_38597	homeobox protein SIX5-like; K19474 homeobox protein SIX5
SCOC_00199	SCOC_03910	homeobox protein XHOX-3-like; K09320 homeobox even-skipped homolog protein
SCOC_33064	SCOC_53837	hs3st5; heparan sulfate glucosamine 3-O-sulfotransferase 5; K08104 [heparan sulfate]-glucosamine 3-sulfotransferase 5 [EC:2.8.2.23]
SCOC_48090	SCOC_56670	huntingtin-interacting protein 1-related protein-like; K20040 huntingtin-interacting protein 1-related protein
SCOC_35100	SCOC_57918	hypothetical protein; K15447 tRNASer (uridine44-2'-O)-methyltransferase [EC:2.1.1.211]
SCOC_25708	SCOC_35164	Ifi47; interferon gamma inducible protein 47; K17072 interferon gamma inducible protein 47
SCOC_30522	SCOC_34886	IGLL1; immunoglobulin lambda-like polypeptide 1; K06554 immunoglobulin lambda-like polypeptide 1
SCOC_21688	SCOC_25736	immunoglobulin omega chain-like; K06553 pre-B lymphocyte gene
SCOC_23994	SCOC_26400	immunoglobulin omega chain-like; K06553 pre-B lymphocyte gene
SCOC_12697	SCOC_22323	insulin-like growth factor 2 mRNA-binding protein 2; K17392 insulin-like growth factor 2 mRNA-binding protein 2
SCOC_15903	SCOC_52531	integrin alpha-9-like; K06585 integrin alpha 9
SCOC_31614	SCOC_55856	interaptin-like; K18626 trichohyalin
SCOC_19077	SCOC_21434	interferon induced protein 2; K06566 interferon induced transmembrane protein
SCOC_31854	SCOC_33709	interferon-induced protein with tetratricopeptide repeats 1-like; K14217 interferon-induced protein with tetratricopeptide repeats 1
SCOC_08189	SCOC_14990	interferon-induced transmembrane protein 1-like; K06566 interferon induced transmembrane protein
SCOC_05900	SCOC_14930	interleukin-10-like; K05443 interleukin 10
SCOC_10505	SCOC_36741	interleukin-12 subunit alpha-like; K05406 interleukin 12A
SCOC_11905	SCOC_27676	interleukin-17 receptor B-like; K05165 interleukin 17 receptor B
SCOC_00937	SCOC_02467	interleukin-6 receptor subunit beta-like isoform X1; K05063 interleukin 12 receptor beta-1
SCOC_35237	SCOC_52337	interleukin-9 receptor-like isoform X1; K05071 interleukin 4 receptor
SCOC_06756	SCOC_53295	inversin-like isoform X1; K19626 inversin
SCOC_14977	SCOC_39267	iqsec3; IQ motif and SEC7 domain-containing protein 3 isoform X1; K12495 IQ motif and SEC7 domain-containing protein
SCOC_22294	SCOC_22440	iron-sulfur cluster co-chaperone protein HscB, mitochondrial-like; K04082 molecular chaperone HscB
SCOC_06759	SCOC_49025	KIF23; kinesin family member 23; K17387 kinesin family member 23
SCOC_33813	SCOC_37323	kinesin-like protein KIF20A; K10402 kinesin family member 20
SCOC_32940	SCOC_41229	klf11; Krueppel-like factor 11; K09209 krueppel-like factor 10/11
SCOC_04707	SCOC_16677	klhl23; kelch-like protein 23; K10460 kelch-like protein 23
SCOC_06485	SCOC_14108	leukemia inhibitory factor receptor-like isoform X1; K05057 oncostatin M receptor
SCOC_05348	SCOC_50270	LIM/homeobox protein Lhx6-like; K09375 LIM homeobox protein 6/8
SCOC_28946	SCOC_31020	lipoyltransferase 1, mitochondrial-like; K10105 lipoyltransferase 1
SCOC_22881	SCOC_47294	liver carboxylesterase 1-like; K01044 carboxylesterase 1 [EC:3.1.1.1]
SCOC_09970	SCOC_28289	LOW QUALITY PROTEIN: BICD family-like cargo adapter 2; K16756 coiled-coil domain-containing protein 64
SCOC_03055	SCOC_08173	LOW QUALITY PROTEIN: nuclear anchorage protein 1-like; K20478 golgin subfamily B member 1
SCOC_17610	SCOC_41103	LOW QUALITY PROTEIN: nucleosome assembly protein 1-like 4; K11282 nucleosome assembly protein 1-like 4
SCOC_31942	SCOC_41964	LOW QUALITY PROTEIN: plakophilin-2-like; K12642 plakophilin 2
SCOC_27263	SCOC_37589	LOW QUALITY PROTEIN: protein FAM188B; K20465 oxysterol-binding protein-related protein 9/10/11
SCOC_22338	SCOC_31418	LOW QUALITY PROTEIN: uncharacterized protein LOC110974603; K06560 mannose receptor, C type
SCOC_06649	SCOC_15302	lymphocyte cytosolic protein 2-like; K07361 lymphocyte cytosolic protein 2
SCOC_48941	SCOC_58153	lysosomal acid phosphatase-like; K14410 lysosomal acid phosphatase [EC:3.1.3.2]
SCOC_02562	SCOC_03659	lysosome-associated membrane glycoprotein 3-like; K06562 lysosomal-associated membrane protein 3
SCOC_46430	SCOC_46787	major histocompatibility complex class I-related gene protein-like; K06751 major histocompatibility complex, class I
SCOC_45832	SCOC_51612	MALRD1; MAM and LDL receptor class A domain containing 1; K18762 zygote arrest protein 1
SCOC_41415	SCOC_53067	MAM and LDL-receptor class A domain-containing protein 1-like; K01316 enterokinase [EC:3.4.21.9]
SCOC_25638	SCOC_49205	man2b2; epididymis-specific alpha-mannosidase isoform X1; K12312 epididymis-specific alpha-mannosidase [EC:3.2.1.24]
SCOC_07097	SCOC_25494	mannosyl-oligosaccharide 1,2-alpha-mannosidase IB-like isoform X1; K01230 mannosyl-oligosaccharide alpha-1,2-mannosidase [EC:3.2.1.113]
SCOC_29483	SCOC_31035	matrin-3-like; K13213 matrin 3
SCOC_16544	SCOC_43582	matrix metalloproteinase-25-like; K08003 matrix metalloproteinase-25 (membrane-inserted) [EC:3.4.24.-]
SCOC_30182	SCOC_53080	max-binding protein MNT-like; K09115 MAX-binding protein
SCOC_25561	SCOC_55771	membrane-associated progesterone receptor component 1-like; K17278 membrane-associated progesterone receptor component
SCOC_31805	SCOC_35264	membrane-spanning 4-domains subfamily A member 4A-like; K22190 membrane-spanning 4-domains subfamily A member 3/4/8/12/15/18
SCOC_39051	SCOC_51202	metal transporter CNNM3-like isoform X1; K16302 metal transporter CNNM
SCOC_20605	SCOC_60057	microtubule-associated protein 9-like; K10434 microtubule-associated protein 9
SCOC_23409	SCOC_48884	mimecan-like; K08126 osteoglycin (osteoinductive factor, mimecan)
SCOC_29715	SCOC_31671	mitochondrial folate transporter/carrier-like isoform X1; K15115 solute carrier family 25 (mitochondrial folate transporter), member 32
SCOC_18045	SCOC_43595	mitochondrial inner membrane protease subunit 1-like; K09647 mitochondrial inner membrane protease subunit 1 [EC:3.4.21.-]
SCOC_49200	SCOC_55651	mitochondrial inner membrane protein OXA1L-like; K03217 YidC/Oxa1 family membrane protein insertase
SCOC_09249	SCOC_33376	mlh1; DNA mismatch repair protein Mlh1; K08734 DNA mismatch repair protein MLH1
SCOC_26490	SCOC_36260	MLX-interacting protein-like isoform X1; K09113 MAX-like protein X
SCOC_33227	SCOC_57281	monocarboxylate transporter 4-like; K08180 MFS transporter, MCP family, solute carrier family 16 (monocarboxylic acid transporters), member 3
SCOC_15385	SCOC_44194	motor neuron and pancreas homeobox protein 1-like; K08025 homeobox protein HB9
SCOC_21478	SCOC_27021	mov10; helicase MOV-10; K18422 helicase MOV-10 [EC:3.6.4.13]
SCOC_26566	SCOC_60141	msc, abf-1, abf1, myor; musculin; K09072 musculin (activated B-cell factor-1)
SCOC_31318	SCOC_58172	MUC1; mucin-1; K06568 mucin-1
SCOC_15268	SCOC_28571	mucin-5AC-like; K03006 DNA-directed RNA polymerase II subunit RPB1 [EC:2.7.7.6]
SCOC_06838	SCOC_51719	multidrug resistance-associated protein 1-like; K05670 ATP-binding cassette, subfamily C (CFTR/MRP), member 13
SCOC_17949	SCOC_36472	mu-type opioid receptor-like; K04215 mu-type opioid receptor
SCOC_19516	SCOC_38887	MYBPC3; myosin binding protein C, cardiac; K12568 myosin-binding protein C, cardiac-type
SCOC_20982	SCOC_52635	myocardial zonula adherens protein isoform X1; K22031 myocardial zonula adherens protein
SCOC_38501	SCOC_55402	myotubularin-related protein 8-like; K18083 myotubularin-related protein 6/7/8 [EC:3.1.3.64 3.1.3.95]
SCOC_18495	SCOC_48154	N(4)-(beta-N-acetylglucosaminyl)-L-asparaginase- like isoform X1; K01444 N4-(beta-N-acetylglucosaminyl)-L-asparaginase [EC:3.5.1.26]
SCOC_00020	SCOC_00687	NA
SCOC_00939	SCOC_02464	NA
SCOC_02253	SCOC_02679	NA
SCOC_04240	SCOC_43706	NA
SCOC_04466	SCOC_14564	NA
SCOC_04723	SCOC_52659	NA
SCOC_05301	SCOC_55359	NA
SCOC_05566	SCOC_07193	NA
SCOC_06384	SCOC_32710	NA
SCOC_06777	SCOC_35730	NA
SCOC_08415	SCOC_49889	NA
SCOC_08661	SCOC_55524	NA
SCOC_09035	SCOC_21309	NA
SCOC_09247	SCOC_33374	NA
SCOC_12090	SCOC_22920	NA
SCOC_12699	SCOC_22321	NA
SCOC_13039	SCOC_17582	NA
SCOC_13379	SCOC_39492	NA
SCOC_14403	SCOC_61067	NA
SCOC_15763	SCOC_37708	NA
SCOC_16171	SCOC_27384	NA
SCOC_16341	SCOC_16431	NA
SCOC_16523	SCOC_37153	NA
SCOC_16576	SCOC_28111	NA
SCOC_19082	SCOC_21441	NA
SCOC_21740	SCOC_24563	NA
SCOC_21747	SCOC_24570	NA
SCOC_22340	SCOC_23947	NA
SCOC_23819	SCOC_40058	NA
SCOC_23826	SCOC_43790	NA
SCOC_26749	SCOC_50113	NA
SCOC_27667	SCOC_39392	NA
SCOC_28346	SCOC_40597	NA
SCOC_28441	SCOC_57075	NA
SCOC_28509	SCOC_53710	NA
SCOC_29006	SCOC_38159	NA
SCOC_29634	SCOC_38377	NA
SCOC_29821	SCOC_52475	NA
SCOC_29911	SCOC_60605	NA
SCOC_31453	SCOC_40795	NA
SCOC_31461	SCOC_56778	NA
SCOC_32086	SCOC_57946	NA
SCOC_32775	SCOC_44470	NA
SCOC_32930	SCOC_37163	NA
SCOC_34049	SCOC_38893	NA
SCOC_34700	SCOC_51592	NA
SCOC_34853	SCOC_35960	NA
SCOC_35437	SCOC_42587	NA
SCOC_35487	SCOC_38949	NA
SCOC_37672	SCOC_47603	NA
SCOC_39700	SCOC_56058	NA
SCOC_44258	SCOC_48535	NA
SCOC_44432	SCOC_58693	NA
SCOC_44876	SCOC_58430	NA
SCOC_45504	SCOC_52997	NA
SCOC_50765	SCOC_53971	NA
SCOC_50937	SCOC_52967	NA
SCOC_50965	SCOC_56846	NA
SCOC_52198	SCOC_60910	NA
SCOC_52725	SCOC_53421	NA
SCOC_10290	SCOC_47316	N-acetylglucosamine-6-phosphate deacetylase; K01443 N-acetylglucosamine-6-phosphate deacetylase [EC:3.5.1.25]
SCOC_05854	SCOC_47221	N-acetyllactosaminide beta-1,3-N-acetylglucosaminyltransferase 2-like; K00741 N-acetyllactosaminide beta-1,3-N-acetylglucosaminyltransferase [EC:2.4.1.149]
SCOC_11741	SCOC_41144	NACHT, LRR and PYD domains-containing protein 12-like isoform X2; K12800 NACHT, LRR and PYD domains-containing protein 3
SCOC_05102	SCOC_08226	NACHT, LRR and PYD domains-containing protein 3-like; K12800 NACHT, LRR and PYD domains-containing protein 3
SCOC_07277	SCOC_10992	NACHT, LRR and PYD domains-containing protein 3-like; K12800 NACHT, LRR and PYD domains-containing protein 3
SCOC_26697	SCOC_44695	NADP-dependent malic enzyme-like; K00029 malate dehydrogenase (oxaloacetate-decarboxylating)(NADP+) [EC:1.1.1.40]
SCOC_04465	SCOC_14565	NCF1; neutrophil cytosolic factor 1; K08011 neutrophil cytosolic factor 1
SCOC_09454	SCOC_37918	ndufb9; NADH dehydrogenase [ubiquinone] 1 beta subcomplex subunit 9; K03965 NADH dehydrogenase (ubiquinone) 1 beta subcomplex subunit 9
SCOC_32341	SCOC_50285	NECTIN4, PVRL4; nectin cell adhesion molecule 4; K06593 poliovirus receptor-related 4
SCOC_13722	SCOC_50234	neural cell adhesion molecule 1-like; K06527 vascular cell adhesion molecule 1
SCOC_04529	SCOC_24912	neural Wiskott-Aldrich syndrome protein-like; K05747 Wiskott-Aldrich syndrome protein
SCOC_19320	SCOC_44079	neurofilament medium polypeptide-like isoform X1; K04573 neurofilament medium polypeptide (neurofilament 3)
SCOC_20402	SCOC_34970	neurogenic differentiation factor 4-like; K09079 neurogenic differentiation factor 4
SCOC_50297	SCOC_59807	neuron navigator 1-like isoform X1; K16776 neuron navigator 1
SCOC_15487	SCOC_31601	neuropeptide B-like; K05267 preproneuropeptide B
SCOC_37776	SCOC_54771	nhej1; non-homologous end-joining factor 1; K10980 non-homologous end-joining factor 1
SCOC_53230	SCOC_53633	nuclear factor NF-kappa-B p100 subunit-like; K04469 nuclear factor of kappa light polypeptide gene enhancer in B-cells 2
SCOC_13308	SCOC_34193	nuclear receptor coactivator 4-like isoform X1; K09289 nuclear receptor coactivator 4
SCOC_10403	SCOC_21502	nuclear receptor-interacting protein 1-like; K17965 nuclear receptor-interacting protein 1
SCOC_26503	SCOC_43393	nucleolysin TIA-1-like; K13201 nucleolysin TIA-1/TIAR
SCOC_11083	SCOC_41347	Obscn, BC046431, Gm878, UNC89; obscurin, cytoskeletal calmodulin and titin-interacting RhoGEF; K17531 obscurin-RhoGEF [EC:2.7.11.1]
SCOC_19213	SCOC_57451	oip5; protein Mis18-beta; K11565 opa-interacting protein 5
SCOC_14044	SCOC_18257	opsin-VA; K04256 c-opsin
SCOC_60423	SCOC_60602	oxysterol-binding protein 2-like isoform X1; K20462 oxysterol-binding protein 2
SCOC_22662	SCOC_40552	p21-activated protein kinase-interacting protein 1-like; K14830 protein MAK11
SCOC_45369	SCOC_47938	palmitoyltransferase ZDHHC15-like; K20028 palmitoyltransferase ZDHHC2/15/20 [EC:2.3.1.225]
SCOC_25172	SCOC_54786	pax2b; paired box 2b; K15608 paired box protein 2
SCOC_25465	SCOC_52240	pde12; 2',5'-phosphodiesterase 12; K19612 2',5'-phosphodiesterase [EC:3.1.13.4 3.1.4.-]
SCOC_41660	SCOC_46483	peroxiredoxin-1; K13279 peroxiredoxin 1 [EC:1.11.1.15]
SCOC_22885	SCOC_45909	peroxisomal membrane protein PEX16 isoform X1; K13335 peroxin-16
SCOC_00018	SCOC_00688	PEX1; peroxisomal biogenesis factor 1; K13338 peroxin-1
SCOC_07834	SCOC_27237	PH and SEC7 domain-containing protein 1-like; K12494 PH and SEC7 domain-containing protein
SCOC_26866	SCOC_30753	phosphatidylcholine translocator ABCB4 isoform X1; K05659 ATP-binding cassette, subfamily B (MDR/TAP), member 4 [EC:3.6.3.44]
SCOC_22227	SCOC_42949	phospholipase B1, membrane-associated-like; K14621 phospholipase B1, membrane-associated [EC:3.1.1.4 3.1.1.5]
SCOC_37170	SCOC_47018	phospholipase D3-like; K16860 phospholipase D3/4 [EC:3.1.4.4]
SCOC_39444	SCOC_48519	PMS1 protein homolog 1-like; K10864 DNA mismatch repair protein PMS1
SCOC_01985	SCOC_20707	podocin-like; K18268 podocin
SCOC_24976	SCOC_46930	POLR1D; RNA polymerase I subunit D; K03020 DNA-directed RNA polymerases I and III subunit RPAC2
SCOC_36227	SCOC_37086	POP4; POP4 homolog, ribonuclease P/MRP subunit; K03538 ribonuclease P protein subunit POP4 [EC:3.1.26.5]
SCOC_18809	SCOC_55213	potassium voltage-gated channel subfamily B member 2-like; K04886 potassium voltage-gated channel Shab-related subfamily B member 2
SCOC_05915	SCOC_48196	ppp2r5eb; serine/threonine-protein phosphatase 2A 56 kDa regulatory subunit epsilon isoform; K11584 serine/threonine-protein phosphatase 2A regulatory subunit B'
SCOC_31228	SCOC_46435	probable ATP-dependent RNA helicase DDX17; K13178 ATP-dependent RNA helicase DDX17 [EC:3.6.4.13]
SCOC_32054	SCOC_34684	probable carboxypeptidase PM20D1.1; K13049 carboxypeptidase PM20D1 [EC:3.4.17.-]
SCOC_06296	SCOC_25255	probable G-protein coupled receptor 151; K08435 G protein-coupled receptor 151
SCOC_00388	SCOC_02140	probable G-protein coupled receptor 25; K08405 G protein-coupled receptor 25
SCOC_04602	SCOC_37006	probable phospholipid-transporting ATPase IH; K01530 phospholipid-translocating ATPase [EC:3.6.3.1]
SCOC_09603	SCOC_16839	probable phospholipid-transporting ATPase IH; K01530 phospholipid-translocating ATPase [EC:3.6.3.1]
SCOC_13494	SCOC_38524	probable phospholipid-transporting ATPase IH; K01530 phospholipid-translocating ATPase [EC:3.6.3.1]
SCOC_05515	SCOC_54545	progesterone receptor-like; K08556 progesterone receptor
SCOC_22285	SCOC_29285	proline-rich nuclear receptor coactivator 2-like isoform X1; K18774 proline-rich nuclear receptor coactivator 1
SCOC_26589	SCOC_31244	proline-serine-threonine phosphatase-interacting protein 1-like; K12804 proline-serine-threonine phosphatase interacting protein 1
SCOC_19092	SCOC_42478	propionyl-CoA carboxylase beta chain, mitochondrial-like; K01966 propionyl-CoA carboxylase beta chain [EC:6.4.1.3]
SCOC_10062	SCOC_24366	prostacyclin synthase-like; K01831 prostacyclin synthase [EC:5.3.99.4]
SCOC_24581	SCOC_56271	protein CASC1-like; K17580 cancer susceptibility candidate protein 1
SCOC_26598	SCOC_31238	protein DAMAGED DNA-BINDING 2; K10140 DNA damage-binding protein 2
SCOC_18651	SCOC_28558	protein disulfide-isomerase TMX3-like isoform X1; K09585 thioredoxin domain-containing protein 10 [EC:5.3.4.1]
SCOC_19203	SCOC_29341	protein jagged-2-like isoform X1; K21635 jagged-2
SCOC_21076	SCOC_30059	protein kinase C eta type-like; K18051 novel protein kinase C eta type [EC:2.7.11.13]
SCOC_12379	SCOC_41733	protein lifeguard 1-like; K06890 uncharacterized protein
SCOC_28809	SCOC_58686	protein naked cuticle homolog 1 isoform X1; K03213 naked cuticle
SCOC_40002	SCOC_52031	protein phosphatase 1 regulatory subunit 14A-like; K12328 protein phosphatase 1 regulatory subunit 14A
SCOC_07674	SCOC_56639	protein phosphatase methylesterase 1-like isoform X1; K13617 protein phosphatase methylesterase 1 [EC:3.1.1.89]
SCOC_00218	SCOC_00807	protein QNR-71-like; K20732 transmembrane glycoprotein NMB
SCOC_03365	SCOC_04931	protein scribble homolog isoform X1; K16175 protein scribble
SCOC_18026	SCOC_41824	protein Wnt-6-like; K00445 wingless-type MMTV integration site family, member 6
SCOC_16317	SCOC_47187	protein-glutamine gamma-glutamyltransferase K-like; K05619 transglutaminase 1 [EC:2.3.2.13]
SCOC_35076	SCOC_48719	protein-tyrosine kinase 6-like; K08894 protein tyrosine kinase 6 [EC:2.7.10.2]
SCOC_28795	SCOC_50779	PSAP; prosaposin isoform X1; K12382 saposin
SCOC_02090	SCOC_02951	pseudopodium-enriched atypical kinase 1-like isoform X1; K17538 pseudopodium-enriched atypical kinase 1 [EC:2.7.10.2]
SCOC_29142	SCOC_44231	pts; 6-pyruvoyl tetrahydrobiopterin synthase; K01737 6-pyruvoyltetrahydropterin/6-carboxytetrahydropterin synthase [EC:4.2.3.12 4.1.2.50]
SCOC_38061	SCOC_45221	pwp1; periodic tryptophan protein 1 homolog; K14791 periodic tryptophan protein 1
SCOC_27355	SCOC_47493	rap guanine nucleotide exchange factor 3-like isoform X1; K08014 Rap guanine nucleotide exchange factor 3
SCOC_06525	SCOC_17193	ras-like protein family member 12; K07854 Ras-like protein family member 12
SCOC_00061	SCOC_00649	ras-related protein Rab-13; K06109 Ras-related protein Rab-13
SCOC_34908	SCOC_46136	RBBP8; RB binding protein 8, endonuclease; K20773 DNA endonuclease RBBP8 [EC:3.1.-.-]
SCOC_39145	SCOC_51427	receptor expression-enhancing protein 2-like isoform X1; K17338 receptor expression-enhancing protein 1/2/3/4
SCOC_31364	SCOC_34874	receptor-type tyrosine-protein phosphatase eta-like isoform X1; K05698 receptor-type tyrosine-protein phosphatase eta [EC:3.1.3.48]
SCOC_33697	SCOC_57443	regulator of G-protein signaling 3-like isoform X1; K07524 regulator of G-protein signalling 3
SCOC_25914	SCOC_56833	regulator of G-protein signaling 6-like isoform X1; K16449 regulator of G-protein signaling
SCOC_26596	SCOC_31239	retinol dehydrogenase 12-like; K11153 retinol dehydrogenase 12 [EC:1.1.1.300]
SCOC_34426	SCOC_42729	RFX5; LOW QUALITY PROTEIN: DNA-binding protein RFX5; K08061 regulatory factor X 5
SCOC_33102	SCOC_48850	rho GTPase-activating protein 20-like; K20654 T-cell activation Rho GTPase-activating protein
SCOC_28513	SCOC_42763	rhomboid domain-containing protein 2-like; K09652 rhomboid domain-containing protein 2
SCOC_04174	SCOC_11346	RNA polymerase II subunit A C-terminal domain phosphatase-like; K15732 RNA polymerase II subunit A C-terminal domain phosphatase [EC:3.1.3.16]
SCOC_13798	SCOC_25761	RNF122; ring finger protein 122; K15699 RING finger protein 122
SCOC_34954	SCOC_40809	rp1l1; LOW QUALITY PROTEIN: retinitis pigmentosa 1-like 1 protein; K19538 retinitis pigmentosa 1
SCOC_20114	SCOC_23720	rRNA methyltransferase 3B, mitochondrial-like; K20095 16S rRNA (guanosine(1370)-2'-O)-methyltransferase [EC:2.1.1.-]
SCOC_54407	SCOC_58801	rRNA-processing protein FCF1 homolog; K14566 U3 small nucleolar RNA-associated protein 24
SCOC_34144	SCOC_49632	selenocysteine-specific elongation factor-like; K03833 selenocysteine-specific elongation factor
SCOC_41945	SCOC_48678	semaphorin-7A-like; K06529 semaphorin 7
SCOC_31646	SCOC_32259	sentrin-specific protease 6-like isoform X1; K08595 sentrin-specific protease 6 [EC:3.4.22.68]
SCOC_45088	SCOC_46859	septin-5-like isoform X1; K16943 septin 4
SCOC_01917	SCOC_02321	septin-7; K16944 septin 7
SCOC_22923	SCOC_60160	serine/threonine-protein kinase 24-like; K08838 serine/threonine-protein kinase 24/25/MST4 [EC:2.7.11.1]
SCOC_06644	SCOC_15298	serine/threonine-protein kinase pim-1-like; K04702 proto-oncogene serine/threonine-protein kinase Pim-1 [EC:2.7.11.1]
SCOC_42004	SCOC_46896	serine/threonine-protein kinase pim-1-like; K04702 proto-oncogene serine/threonine-protein kinase Pim-1 [EC:2.7.11.1]
SCOC_41918	SCOC_49255	serine/threonine-protein kinase RIO1-like; K07178 RIO kinase 1 [EC:2.7.11.1]
SCOC_48070	SCOC_53560	serine/threonine-protein kinase Sgk1-like; K13302 serum/glucocorticoid-regulated kinase 1 [EC:2.7.11.1]
SCOC_19874	SCOC_44437	serine/threonine-protein kinase VRK1-like isoform X1; K08816 vaccinia related kinase [EC:2.7.11.1]
SCOC_35686	SCOC_49301	serine/threonine-protein phosphatase 6 regulatory ankyrin repeat subunit A-like; K18441 cytohesin
SCOC_44886	SCOC_52723	serpin H1-like; K09501 serpin peptidase inhibitor, clade H, member 1
SCOC_06556	SCOC_13696	signal recognition particle subunit SRP72-like; K03108 signal recognition particle subunit SRP72
SCOC_22770	SCOC_45655	sirt6; NAD-dependent protein deacetylase sirtuin-6; K11416 mono-ADP-ribosyltransferase sirtuin 6 [EC:2.4.2.31]
SCOC_17006	SCOC_20046	slc22a4; solute carrier family 22 member 5; K08202 MFS transporter, OCT family, solute carrier family 22 (organic cation transporter), member 4/5
SCOC_22298	SCOC_22436	SLC2A11; solute carrier family 2 member 11; K08148 MFS transporter, SP family, solute carrier family 2 (facilitated glucose transporter), member 11
SCOC_07216	SCOC_26427	smarcal1; SWI/SNF-related matrix-associated actin-dependent regulator of chromatin subfamily A-like protein 1 isoform X1; K14440 SWI/SNF-related matrix-associated actin-dependent regulator of chromatin subfamily A-like protein 1 [EC:3.6.4.12]
SCOC_30833	SCOC_60406	sodium/potassium/calcium exchanger 3-like; K13751 solute carrier family 24 (sodium/potassium/calcium exchanger), member 3
SCOC_42634	SCOC_57680	solute carrier family 22 member 15-like; K08211 MFS transporter, OCT family, solute carrier family 22 (organic cation transporter), member 15
SCOC_19036	SCOC_43269	solute carrier family 26 member 6-like; K14704 solute carrier family 26 (sulfate anion transporter), member 6
SCOC_23082	SCOC_40975	sphingomyelin phosphodiesterase 2-like isoform X1; K12351 sphingomyelin phosphodiesterase 2 [EC:3.1.4.12]
SCOC_17927	SCOC_47785	SPRY domain-containing SOCS box protein 3-like isoform X1; K10345 SPRY domain-containing SOCS box protein 3
SCOC_22387	SCOC_51268	steroid 17-alpha-hydroxylase/17,20 lyase isoform X1; K00512 steroid 17alpha-monooxygenase / 17alpha-hydroxyprogesterone deacetylase [EC:1.14.14.19 1.14.14.32]
SCOC_05327	SCOC_40415	STIP1; stress induced phosphoprotein 1; K09553 stress-induced-phosphoprotein 1
SCOC_03974	SCOC_17622	stonustoxin subunit alpha-like isoform X1; K12006 tripartite motif-containing protein 16
SCOC_45195	SCOC_56450	superoxide dismutase [Mn], mitochondrial isoform X1; K04564 superoxide dismutase, Fe-Mn family [EC:1.15.1.1]
SCOC_44638	SCOC_54371	suppressor of tumorigenicity 14 protein homolog; K08670 suppressor of tumorigenicity protein 14 [EC:3.4.21.109]
SCOC_31450	SCOC_40797	sycn; syncollin; K19935 syncollin
SCOC_15422	SCOC_24923	SYCP1; synaptonemal complex protein 1; K19533 synaptonemal complex protein 1
SCOC_05941	SCOC_52510	synaptojanin-2-binding protein-like; K20057 synaptojanin-2-binding protein
SCOC_16799	SCOC_17698	taste receptor type 2 member 40-like; K08474 taste receptor type 2
SCOC_46345	SCOC_48608	TBCCD1; TBCC domain containing 1; K16810 TBCC domain-containing protein 1
SCOC_24708	SCOC_25971	tcea1, gtf2s, sii, tcea, tf2s; transcription elongation factor A (SII), 1; K03145 transcription elongation factor S-II
SCOC_20614	SCOC_39917	T-cell ecto-ADP-ribosyltransferase 2-like; K19977 ADP-ribosyltransferase 5 [EC:2.4.2.31]
SCOC_05612	SCOC_24878	TCF3 fusion partner-like; K11670 TCF3 fusion partner
SCOC_16854	SCOC_19198	terminal uridylyltransferase 4-like; K13291 terminal uridylyltransferase [EC:2.7.7.52]
SCOC_18894	SCOC_34347	testosterone 17-beta-dehydrogenase 3-like; K10207 testosterone 17beta-dehydrogenase (NADP+) [EC:1.1.1.64]
SCOC_18230	SCOC_55452	thiamine-triphosphatase-like isoform X1; K05307 thiamine-triphosphatase [EC:3.6.1.28]
SCOC_12666	SCOC_60872	thrombopoietin receptor-like isoform X1; K05082 thrombopoietin receptor
SCOC_17129	SCOC_29079	thyroid receptor-interacting protein 6-like isoform X1; K12792 thyroid receptor-interacting protein 6
SCOC_26593	SCOC_31242	titin homolog; K08868 alpha-kinase
SCOC_14134	SCOC_28697	titin-like; K06527 vascular cell adhesion molecule 1
SCOC_14866	SCOC_48136	toll-like receptor 2; K10159 toll-like receptor 2
SCOC_03700	SCOC_04653	transcription factor 15-like; K09070 transcription factor 15
SCOC_17921	SCOC_27514	transcription factor 7-like 2 isoform X1; K04491 transcription factor 7-like 2
SCOC_38488	SCOC_43780	transcription factor HES-4-B-like isoform X1; K06054 hairy and enhancer of split 1
SCOC_04372	SCOC_27007	transcription factor HES-4-like isoform X1; K09088 hairy and enhancer of split 3
SCOC_44409	SCOC_52410	transcription factor MafA-like; K07595 transcription factor MAFA
SCOC_35581	SCOC_59657	transcription factor Sox-17-beta.1-like; K09270 transcription factor SOX7/8/10/18 (SOX group E/F)
SCOC_18101	SCOC_29779	transcription initiation factor TFIID subunit 4-like isoform X1; K03129 transcription initiation factor TFIID subunit 4
SCOC_03560	SCOC_17388	transferrin receptor protein 1-like isoform X1; K06503 transferrin receptor
SCOC_09659	SCOC_21675	transmembrane emp24 domain-containing protein 6-like; K20351 p24 family protein gamma-5
SCOC_31308	SCOC_43414	transmembrane protein 126A-like; K18157 transmembrane protein 126A
SCOC_22639	SCOC_32251	trifunctional enzyme subunit alpha, mitochondrial-like; K07515 enoyl-CoA hydratase / long-chain 3-hydroxyacyl-CoA dehydrogenase [EC:4.2.1.17 1.1.1.211]
SCOC_07095	SCOC_25495	trim45; tripartite motif-containing protein 45 isoform X1; K12021 tripartite motif-containing protein 45
SCOC_11439	SCOC_23663	trinucleotide repeat-containing gene 6A protein-like; K18412 trinucleotide repeat-containing gene 6 protein
SCOC_10913	SCOC_25675	trinucleotide repeat-containing gene 6C protein-like; K18412 trinucleotide repeat-containing gene 6 protein
SCOC_08102	SCOC_33140	tripartite motif-containing protein 16-like; K12006 tripartite motif-containing protein 16
SCOC_15240	SCOC_33674	tRNA (guanine-N(7)-)-methyltransferase non-catalytic subunit wdr4-like; K15443 tRNA (guanine-N(7)-)-methyltransferase subunit TRM82
SCOC_18207	SCOC_21952	tropomyosin alpha-4 chain-like; K10375 tropomyosin 4
SCOC_29919	SCOC_51604	tsr2; pre-rRNA-processing protein TSR2 homolog; K14800 pre-rRNA-processing protein TSR2
SCOC_08300	SCOC_25307	ttc3; E3 ubiquitin-protein ligase TTC3; K15712 E3 ubiquitin-protein ligase TTC3 [EC:2.3.2.27]
SCOC_14023	SCOC_27848	ttc3; tetratricopeptide repeat domain 3; K15712 E3 ubiquitin-protein ligase TTC3 [EC:2.3.2.27]
SCOC_01984	SCOC_20706	tudor domain-containing protein 5-like; K18407 tudor domain-containing protein 5
SCOC_18108	SCOC_31503	tumor necrosis factor alpha-induced protein 2-like; K19989 tumor necrosis factor alpha-induced protein 2
SCOC_20909	SCOC_24388	tumor necrosis factor ligand superfamily member 13B-like isoform X1; K05476 tumor necrosis factor ligand superfamily member 13B
SCOC_12428	SCOC_44535	tumor necrosis factor receptor superfamily member 5-like; K03160 tumor necrosis factor receptor superfamily member 5
SCOC_03255	SCOC_16766	tumor protein p53-inducible nuclear protein 2-like isoform X1; K21247 tumor protein p53-inducible nuclear protein 2
SCOC_26678	SCOC_51374	TXNDC16; thioredoxin domain containing 16; K18042 serine/threonine/tyrosine-interacting protein
SCOC_16597	SCOC_37645	TYK2; tyrosine kinase 2; K11219 non-receptor tyrosine-protein kinase TYK2 [EC:2.7.10.2]
SCOC_00404	SCOC_02154	tyrosine-protein kinase Blk-like; K08890 B lymphoid tyrosine kinase [EC:2.7.10.2]
SCOC_00899	SCOC_01297	tyrosine-protein kinase STYK1-like; K17510 tyrosine-protein kinase STYK1 [EC:2.7.10.2]
SCOC_16699	SCOC_36872	U11/U12 small nuclear ribonucleoprotein 48 kDa protein-like isoform X1; K13156 U11/U12 small nuclear ribonucleoprotein 48 kDa protein
SCOC_16843	SCOC_32017	ubiquitin carboxyl-terminal hydrolase CYLD-like; K08601 ubiquitin thioesterase [EC:3.4.19.12]
SCOC_32078	SCOC_45857	ubiquitin-conjugating enzyme E2 E2; K20217 ubiquitin-conjugating enzyme E2 E [EC:2.3.2.23]
SCOC_20185	SCOC_50147	UDP-glucuronosyltransferase 2B17-like; K00699 glucuronosyltransferase [EC:2.4.1.17]
SCOC_09461	SCOC_24267	UDP-glucuronosyltransferase-like; K00699 glucuronosyltransferase [EC:2.4.1.17]
SCOC_05695	SCOC_37503	UNC93A, TTLL2; unc-93 homolog A (C. elegans); K16600 tubulin polyglutamylase TTLL2 [EC:6.-.-.-]
SCOC_02777	SCOC_26804	uncharacterized LOC101471379; K10784 T cell receptor alpha chain V region
SCOC_14259	SCOC_14495	uncharacterized LOC101922302; K10785 T-cell receptor beta chain V region
SCOC_22139	SCOC_41137	uncharacterized LOC106578008; K15261 poly [ADP-ribose] polymerase 10/14/15 [EC:2.4.2.30]
SCOC_10428	SCOC_28252	uncharacterized LOC107331131; K11584 serine/threonine-protein phosphatase 2A regulatory subunit B'
SCOC_07134	SCOC_14661	uncharacterized LOC107604520; K16628 collagen, type VII, alpha
SCOC_41949	SCOC_47142	uncharacterized protein LOC103481052 isoform X1; K06727 Fc receptor-like protein
SCOC_16649	SCOC_45319	uncharacterized protein LOC104955459; K04868 voltage-dependent calcium channel gamma-3
SCOC_33758	SCOC_52683	uncharacterized protein LOC107391406; K11588 methyl CpG binding protein 2
SCOC_04712	SCOC_29416	uncharacterized protein LOC107562089; K06751 major histocompatibility complex, class I
SCOC_15256	SCOC_27167	uncharacterized protein LOC107565679; K05133 interferon gamma receptor 2
SCOC_12009	SCOC_60639	uncharacterized protein LOC107715593; K08768 perilipin-1
SCOC_03223	SCOC_35271	uncharacterized protein LOC107717719; K06751 major histocompatibility complex, class I
SCOC_09283	SCOC_46644	uncharacterized protein LOC107742281 isoform X1; K11112 TERF1-interacting nuclear factor 2
SCOC_16976	SCOC_24674	uncharacterized protein LOC108787703; K20880 NIMA (never in mitosis gene a)-related kinase 11 [EC:2.7.11.1]
SCOC_05194	SCOC_25417	uncharacterized protein LOC108892085; K06560 mannose receptor, C type
SCOC_06215	SCOC_14428	uncharacterized protein LOC108924643; K16360 netrin-G3 ligand
SCOC_06307	SCOC_46520	uncharacterized protein LOC109052116; K05209 glutamate receptor ionotropic, NMDA 2A
SCOC_29452	SCOC_31741	uncharacterized protein; K14785 ESF2/ABP1 family protein
SCOC_20113	SCOC_23721	uncharacterized serine/threonine-protein kinase SgK494-like; K17529 uncharacterized serine/threonine-protein kinase SgK494 [EC:2.7.11.1]
SCOC_22192	SCOC_35501	unnamed protein product; K05724 FYVE, RhoGEF and PH domain containing 5/6
SCOC_23905	SCOC_49808	UPF0565 protein C2orf69 homolog; K00079 carbonyl reductase 1 [EC:1.1.1.184 1.1.1.189 1.1.1.197]
SCOC_26489	SCOC_36261	uracil-DNA glycosylase-like; K03648 uracil-DNA glycosylase [EC:3.2.2.27]
SCOC_22219	SCOC_32592	urokinase plasminogen activator surface receptor-like; K03985 plasminogen activator, urokinase receptor
SCOC_11423	SCOC_24327	uromodulin-like; K18274 uromodulin
SCOC_48832	SCOC_51077	uronyl 2-sulfotransferase-like; K03193 dermatan/chondrotin sulfate uronyl 2-O-sulfotransferase UST [EC:2.8.2.-]
SCOC_18620	SCOC_31210	USP6 N-terminal-like protein isoform X1; K20133 USP6 N-terminal-like protein
SCOC_02017	SCOC_04429	vascular cell adhesion protein 1-like; K06527 vascular cell adhesion molecule 1
SCOC_14019	SCOC_21036	vascular cell adhesion protein 1-like; K06527 vascular cell adhesion molecule 1
SCOC_30825	SCOC_55078	vegetative cell wall protein gp1-like; K17563 coiled-coil-helix-coiled-coil-helix domain-containing protein 3, mitochondrial
SCOC_00903	SCOC_01293	VIM; vimentin; K07606 vimentin
SCOC_22195	SCOC_35504	von Hippel-Lindau disease tumor suppressor-like; K03871 von Hippel-Lindau disease tumor supressor
SCOC_15567	SCOC_53268	vps13a; vacuolar protein sorting-associated protein 13A; K19525 vacuolar protein sorting-associated protein 13A/C
SCOC_07530	SCOC_21312	wnt9a; protein Wnt-9a; K01064 wingless-type MMTV integration site family, member 9
SCOC_30010	SCOC_51839	xaa-Pro aminopeptidase 2-like; K14208 Xaa-Pro aminopeptidase 2 [EC:3.4.11.9]
SCOC_19899	SCOC_56224	Y-box-binding protein 2-A-like isoform X1; K09277 Y-box-binding protein 2
SCOC_48489	SCOC_50457	zinc finger protein 665-like; K09228 KRAB domain-containing zinc finger protein
SCOC_08438	SCOC_23471	zona pellucida sperm-binding protein 3-like; K19928 zona pellucida sperm-binding protein 3
SCOC_55781	SCOC_58159	zona pellucida sperm-binding protein 3-like; K19928 zona pellucida sperm-binding protein 3
