# Supplementary material for: Genome of Tetraploid Fish Schizothorax o'connori Provides Insights into Early Re-diploidization and High-Altitude Adaptation
Source: iScience. 2020 Aug 22;23(9):101497. doi: 10.1016/j.isci.2020.101497 (PMC7486454; doi:10.1016/j.isci.2020.101497)
Supplement: Table S29. Summaries of the 306 Positively Selected Genes Detected by Whole Genome Sequencing Methods in the Schizothorax o'connori, Related to Figure 5 [file mmc5.xlsx]

## Sheet: Table S29 FST
Altitude comparison	Selection Sweep group	Gene	Sequence	Locus number	Description
4200-vs-4000	4200	SCOC_00127	ctg1	92	TRPS1 Zinc finger transcription factor Trps1
4700-vs-4200	4700	SCOC_00285	ctg2	1	KBTB8 Kelch repeat and BTB domain-containing protein 8
4700-vs-4200	4700	SCOC_00358	ctg2	58	NA
4700-vs-4200	4700	SCOC_00359	ctg2	59	CSF1 Macrophage colony-stimulating factor 1
3100-vs-3600	3600	SCOC_00512	ctg3	51	DIAP3 Protein diaphanous homolog 3
3600-vs-4000	4000	SCOC_00738	ctg5	38	ANPRA Atrial natriuretic peptide receptor 1
4700-vs-4200	4700	SCOC_00738	ctg5	38	ANPRA Atrial natriuretic peptide receptor 1
4200-vs-4000	4200	SCOC_01060	ctg8	25	SIA4B CMP-N-acetylneuraminate-beta-galactosamide-alpha-2,3-sialyltransferase 2
4700-vs-4200	4700	SCOC_01060	ctg8	25	SIA4B CMP-N-acetylneuraminate-beta-galactosamide-alpha-2,3-sialyltransferase 2
4700-vs-4200	4700	SCOC_01169	ctg9	50	PAX7 Paired box protein Pax-7
3100-vs-3600	3600	SCOC_01188	ctg9	64	NA
3100-vs-3600	3600	SCOC_01189	ctg9	65	NA
3100-vs-3600	3600	SCOC_01395	ctg11	63	CSMD1 CUB and sushi domain-containing protein 1
4200-vs-4000	4200	SCOC_01793	ctg19	37	RTBS Probable RNA-directed DNA polymerase from transposon BS
3600-vs-4000	4000	SCOC_02479	ctg33	23	ACHA4 Neuronal acetylcholine receptor subunit alpha-4
4700-vs-4200	4700	SCOC_02500	ctg33	37	CDC6 Cell division control protein 6 homolog
4700-vs-4200	4700	SCOC_02501	ctg33	38	WIPF2 WAS/WASL-interacting protein family member 2
4700-vs-4200	4700	SCOC_02502	ctg33	39	NA
4700-vs-4200	4700	SCOC_02503	ctg33	40	MRP7 Multidrug resistance-associated protein 7
4200-vs-4000	4200	SCOC_02506	ctg33	43	GP158 Probable G-protein coupled receptor 158
4700-vs-4200	4700	SCOC_02506	ctg33	43	GP158 Probable G-protein coupled receptor 158
4700-vs-4200	4700	SCOC_02507	ctg33	44	RM45 39S ribosomal protein L45, mitochondrial
4700-vs-4200	4700	SCOC_02508	ctg33	45	PSA Puromycin-sensitive aminopeptidase
4700-vs-4200	4700	SCOC_02739	ctg42	1	UBR3 E3 ubiquitin-protein ligase ubr3
3100-vs-3600	3600	SCOC_03106	ctg50	28	RAP1B Ras-related protein Rap-1b
4200-vs-4000	4200	SCOC_03106	ctg50	28	RAP1B Ras-related protein Rap-1b
4700-vs-4200	4700	SCOC_03106	ctg50	28	RAP1B Ras-related protein Rap-1b
3100-vs-3600	3600	SCOC_03231	ctg53	7	RARB Retinoic acid receptor beta
3600-vs-4000	4000	SCOC_03231	ctg53	7	RARB Retinoic acid receptor beta
3100-vs-3600	3600	SCOC_03237	ctg53	10	NR1D2 Nuclear receptor subfamily 1 group D member 2
3100-vs-3600	3600	SCOC_03238	ctg53	11	RL15 60S ribosomal protein L15
3100-vs-3600	3600	SCOC_03692	ctg68	11	PLPP4 Phospholipid phosphatase 4
3100-vs-3600	3600	SCOC_03693	ctg68	12	WDR11 WD repeat-containing protein 11
3100-vs-3600	3600	SCOC_03694	ctg68	13	XPO5 Exportin-5
3600-vs-4000	4000	SCOC_03847	ctg79	7	THB Thyroid hormone receptor beta
4700-vs-4200	4700	SCOC_03847	ctg79	7	THB Thyroid hormone receptor beta
3600-vs-4000	4000	SCOC_03988	ctg86	9	GIMA2 GTPase IMAP family member 2
3600-vs-4000	4000	SCOC_05103	ctg138	3	GIMA2 GTPase IMAP family member 2
3600-vs-4000	4000	SCOC_05121	ctg139	1	MEFV Pyrin
3100-vs-3600	3600	SCOC_05394	ctg153	7	CHS2 Chitin synthase chs-2
3600-vs-4000	4000	SCOC_05760	ctg175	11	NUA4L NADH dehydrogenase [ubiquinone] 1 alpha subcomplex subunit 4-like 2
3600-vs-4000	4000	SCOC_05827	ctg180	7	STXA Stonustoxin subunit alpha
3100-vs-3600	3600	SCOC_06122	ctg193	14	BFSP1 Filensin
3100-vs-3600	3600	SCOC_06126	ctg193	16	CNRP1 CB1 cannabinoid receptor-interacting protein 1
3100-vs-3600	3600	SCOC_06127	ctg193	17	CANB1 Calcineurin subunit B type 1
3100-vs-3600	3600	SCOC_06128	ctg193	18	PNO1 RNA-binding protein PNO1
3100-vs-3600	3600	SCOC_06129	ctg193	19	WDR92 WD repeat-containing protein 92
4700-vs-4200	4700	SCOC_07302	ctg260	1	NMT1 Glycylpeptide N-tetradecanoyltransferase 1
4700-vs-4200	4700	SCOC_07513	ctg272	3	RHG32 Rho GTPase-activating protein 32
3100-vs-3600	3600	SCOC_07533	ctg274	2	IPR000569; HECT domain
3100-vs-3600	3600	SCOC_07534	ctg274	3	NA
4200-vs-4000	4200	SCOC_07551	ctg276	3	NA
4200-vs-4000	4200	SCOC_07552	ctg276	4	HB2D H-2 class II histocompatibility antigen, A-D beta chain
4200-vs-4000	4200	SCOC_07553	ctg276	5	HA2J H-2 class II histocompatibility antigen, I-E alpha chain (Fragment)
4700-vs-4200	4700	SCOC_07754	ctg287	4	NA
4700-vs-4200	4700	SCOC_07957	ctg304	2	SLIP Nuclear GTPase SLIP-GC
3100-vs-3600	3600	SCOC_07987	ctg307	1	COLA1 Collagen alpha-1(XXI) chain
3600-vs-4000	4000	SCOC_08159	ctg317	10	ARI7 Probable E3 ubiquitin-protein ligase ARI7
4700-vs-4200	4700	SCOC_08166	ctg317	12	GIMA7 GTPase IMAP family member 7
4700-vs-4200	4700	SCOC_08639	ctg346	2	FA8A1 Protein FAM8A1
4700-vs-4200	4700	SCOC_08678	ctg349	12	NA
4700-vs-4200	4700	SCOC_08679	ctg349	13	PDXK Pyridoxal kinase
4700-vs-4200	4700	SCOC_08765	ctg355	1	RTBS Probable RNA-directed DNA polymerase from transposon BS
3100-vs-3600	3600	SCOC_08832	ctg360	5	C1QL4 Complement C1q-like protein 4
3600-vs-4000	4000	SCOC_08880	ctg365	4	NA
3600-vs-4000	4000	SCOC_08881	ctg365	5	G2E3 G2/M phase-specific E3 ubiquitin-protein ligase
4700-vs-4200	4700	SCOC_08904	ctg367	1	G2E3 G2/M phase-specific E3 ubiquitin-protein ligase
4200-vs-4000	4200	SCOC_09273	ctg409	1	LRP10 Low-density lipoprotein receptor-related protein 10
3100-vs-3600	3600	SCOC_09454	ctg425	1	NDUB9 NADH dehydrogenase [ubiquinone] 1 beta subcomplex subunit 9
4700-vs-4200	4700	SCOC_09454	ctg425	1	NDUB9 NADH dehydrogenase [ubiquinone] 1 beta subcomplex subunit 9
3100-vs-3600	3600	SCOC_09614	ctg436	12	PA24C Cytosolic phospholipase A2 gamma
3100-vs-3600	3600	SCOC_09635	ctg440	1	HOGA1 4-hydroxy-2-oxoglutarate aldolase, mitochondrial
4700-vs-4200	4700	SCOC_10540	ctg500	3	NA
3600-vs-4000	4000	SCOC_10564	ctg501	12	SOX18 Transcription factor Sox-18
3600-vs-4000	4000	SCOC_10727	ctg511	5	NA
3100-vs-3600	3600	SCOC_10766	ctg513	15	GIMA8 GTPase IMAP family member 8
4200-vs-4000	4200	SCOC_10766	ctg513	15	GIMA8 GTPase IMAP family member 8
3100-vs-3600	3600	SCOC_11023	ctg532	1	MSRA Mitochondrial peptide methionine sulfoxide reductase
3100-vs-3600	3600	SCOC_11024	ctg532	2	RCAN2 Calcipressin-2
3100-vs-3600	3600	SCOC_11673	ctg587	4	YD021 Putative uncharacterized protein ENSP00000382790
3600-vs-4000	4000	SCOC_11673	ctg587	4	YD021 Putative uncharacterized protein ENSP00000382790
4700-vs-4200	4700	SCOC_11673	ctg587	4	YD021 Putative uncharacterized protein ENSP00000382790
3100-vs-3600	3600	SCOC_11674	ctg587	5	SLIT1 Slit homolog 1 protein
3600-vs-4000	4000	SCOC_11674	ctg587	5	SLIT1 Slit homolog 1 protein
4700-vs-4200	4700	SCOC_11674	ctg587	5	SLIT1 Slit homolog 1 protein
3600-vs-4000	4000	SCOC_11822	ctg602	15	MUC5A Mucin-5AC
4700-vs-4200	4700	SCOC_11822	ctg602	15	MUC5A Mucin-5AC
3600-vs-4000	4000	SCOC_11823	ctg602	16	MUC5B Mucin-5B
4700-vs-4200	4700	SCOC_11823	ctg602	16	MUC5B Mucin-5B
3600-vs-4000	4000	SCOC_11824	ctg602	17	MUC2 Mucin-2 (Fragments)
4200-vs-4000	4200	SCOC_11824	ctg602	17	MUC2 Mucin-2 (Fragments)
4700-vs-4200	4700	SCOC_11824	ctg602	17	MUC2 Mucin-2 (Fragments)
3600-vs-4000	4000	SCOC_12051	ctg622	1	SLIP Nuclear GTPase SLIP-GC
4700-vs-4200	4700	SCOC_12051	ctg622	1	SLIP Nuclear GTPase SLIP-GC
3100-vs-3600	3600	SCOC_12079	ctg624	6	BAHD1 Bromo adjacent homology domain-containing 1 protein
3600-vs-4000	4000	SCOC_12185	ctg632	2	ZN271 Zinc finger protein 271
4700-vs-4200	4700	SCOC_12185	ctg632	2	ZN271 Zinc finger protein 271
3600-vs-4000	4000	SCOC_12186	ctg632	3	NA
4700-vs-4200	4700	SCOC_12186	ctg632	3	NA
4700-vs-4200	4700	SCOC_12301	ctg646	4	GIMA4 GTPase IMAP family member 4
3100-vs-3600	3600	SCOC_12947	ctg700	1	IPR000471; Interferon alpha/beta/delta
3600-vs-4000	4000	SCOC_12947	ctg700	1	IPR000471; Interferon alpha/beta/delta
3600-vs-4000	4000	SCOC_13512	ctg754	3	HEMO Hemopexin
3100-vs-3600	3600	SCOC_13947	ctg804	7	RTBS Probable RNA-directed DNA polymerase from transposon BS
4700-vs-4200	4700	SCOC_14579	ctg850	8	MEP1B Meprin A subunit beta
4200-vs-4000	4200	SCOC_15109	ctg907	1	GIMA1 GTPase IMAP family member 1
3100-vs-3600	3600	SCOC_15132	ctg908	11	IPR003599; Immunoglobulin subtype IPR013106; Immunoglobulin V-set domain
3600-vs-4000	4000	SCOC_15132	ctg908	11	IPR003599; Immunoglobulin subtype IPR013106; Immunoglobulin V-set domain
4200-vs-4000	4200	SCOC_15132	ctg908	11	IPR003599; Immunoglobulin subtype IPR013106; Immunoglobulin V-set domain
4700-vs-4200	4700	SCOC_15132	ctg908	11	IPR003599; Immunoglobulin subtype IPR013106; Immunoglobulin V-set domain
4200-vs-4000	4200	SCOC_15530	ctg949	9	S49A3 Solute carrier family 49 member A3
4700-vs-4200	4700	SCOC_15530	ctg949	9	S49A3 Solute carrier family 49 member A3
4200-vs-4000	4200	SCOC_15531	ctg949	10	IPR015172; MIF4G-like, type 1 IPR015174; MIF4G-like, type 2 IPR027159; Nuclear cap-binding protein subunit 1
4700-vs-4200	4700	SCOC_15531	ctg949	10	IPR015172; MIF4G-like, type 1 IPR015174; MIF4G-like, type 2 IPR027159; Nuclear cap-binding protein subunit 1
3100-vs-3600	3600	SCOC_16073	ctg1012	3	PTHD3 Patched domain-containing protein 3
3600-vs-4000	4000	SCOC_16536	ctg1064	1	G2E3 G2/M phase-specific E3 ubiquitin-protein ligase
3100-vs-3600	3600	SCOC_16544	ctg1064	7	MMP25 Matrix metalloproteinase-25
4200-vs-4000	4200	SCOC_16664	ctg1078	1	P2Y12 P2Y purinoceptor 12
3600-vs-4000	4000	SCOC_16693	ctg1082	1	RSPO2 R-spondin-2
3600-vs-4000	4000	SCOC_17595	ctg1197	3	GFRAL GDNF family receptor alpha-like
3100-vs-3600	3600	SCOC_17597	ctg1197	4	OX2R Orexin receptor type 2
3600-vs-4000	4000	SCOC_17597	ctg1197	4	OX2R Orexin receptor type 2
3600-vs-4000	4000	SCOC_17598	ctg1197	5	FA83B Protein FAM83B
4200-vs-4000	4200	SCOC_17598	ctg1197	5	FA83B Protein FAM83B
3600-vs-4000	4000	SCOC_17603	ctg1197	7	LRRC1 Leucine-rich repeat-containing protein 1
4200-vs-4000	4200	SCOC_17603	ctg1197	7	LRRC1 Leucine-rich repeat-containing protein 1
4700-vs-4200	4700	SCOC_17603	ctg1197	7	LRRC1 Leucine-rich repeat-containing protein 1
3600-vs-4000	4000	SCOC_17661	ctg1211	2	AT2L1 Ethanolamine-phosphate phospho-lyase
3600-vs-4000	4000	SCOC_17662	ctg1211	3	OSTC Oligosaccharyltransferase complex subunit ostc
3600-vs-4000	4000	SCOC_18461	ctg1312	1	NA
4700-vs-4200	4700	SCOC_18461	ctg1312	1	NA
3600-vs-4000	4000	SCOC_18467	ctg1312	5	AGRE3 Adhesion G protein-coupled receptor E3
3600-vs-4000	4000	SCOC_19079	ctg1405	3	NA
3600-vs-4000	4000	SCOC_19080	ctg1405	4	SYNG1 Synapse differentiation-inducing gene protein 1
4700-vs-4200	4700	SCOC_19394	ctg1442	2	NLRP6 NACHT, LRR and PYD domains-containing protein 6
4700-vs-4200	4700	SCOC_19934	ctg1528	3	TMIG1 Transmembrane and immunoglobulin domain-containing protein 1
4700-vs-4200	4700	SCOC_20018	ctg1536	8	CO9A1 Collagen alpha-1(IX) chain
4700-vs-4200	4700	SCOC_20019	ctg1536	9	HYLS1 Hydrolethalus syndrome protein 1 homolog
4700-vs-4200	4700	SCOC_20020	ctg1536	10	RM04 39S ribosomal protein L4, mitochondrial
4700-vs-4200	4700	SCOC_20021	ctg1536	11	CF120 UPF0669 protein C6orf120 homolog
4200-vs-4000	4200	SCOC_20022	ctg1536	12	K1C19 Keratin, type I cytoskeletal 19
4700-vs-4200	4700	SCOC_20022	ctg1536	12	K1C19 Keratin, type I cytoskeletal 19
3600-vs-4000	4000	SCOC_20091	ctg1544	1	TR11B Tumor necrosis factor receptor superfamily member 11B
3100-vs-3600	3600	SCOC_20121	ctg1550	4	TF26 Transposon Tf2-6 polyprotein
4700-vs-4200	4700	SCOC_20121	ctg1550	4	TF26 Transposon Tf2-6 polyprotein
4200-vs-4000	4200	SCOC_20546	ctg1607	3	CA3A1 Calcium-activated chloride channel regulator 3A-1
4700-vs-4200	4700	SCOC_20551	ctg1609	1	NA
4700-vs-4200	4700	SCOC_20552	ctg1609	2	S22A5 Solute carrier family 22 member 5
4200-vs-4000	4200	SCOC_21417	ctg1730	5	TRY3 Trypsin-3 (Fragment)
3100-vs-3600	3600	SCOC_21539	ctg1747	1	GPC5 Glypican-5
3100-vs-3600	3600	SCOC_21629	ctg1757	5	WDFY3 WD repeat and FYVE domain-containing protein 3
3600-vs-4000	4000	SCOC_21636	ctg1760	4	SLIP Nuclear GTPase SLIP-GC
4200-vs-4000	4200	SCOC_21636	ctg1760	4	SLIP Nuclear GTPase SLIP-GC
4700-vs-4200	4700	SCOC_21636	ctg1760	4	SLIP Nuclear GTPase SLIP-GC
3600-vs-4000	4000	SCOC_21668	ctg1767	6	TCB1 Transposable element Tcb1 transposase
3100-vs-3600	3600	SCOC_22401	ctg1866	15	TACC2 Transforming acidic coiled-coil-containing protein 2
3100-vs-3600	3600	SCOC_22615	ctg1908	5	NA
3100-vs-3600	3600	SCOC_22786	ctg1934	1	TIAM2 T-lymphoma invasion and metastasis-inducing protein 2
3100-vs-3600	3600	SCOC_22830	ctg1941	3	NR1BA Neurexin-1b
3600-vs-4000	4000	SCOC_23809	ctg2103	8	SPRY7 SPRY domain-containing protein 7
3100-vs-3600	3600	SCOC_23840	ctg2109	3	H2A Histone H2A
3600-vs-4000	4000	SCOC_23840	ctg2109	3	H2A Histone H2A
3100-vs-3600	3600	SCOC_23842	ctg2109	4	H2B Histone H2B
3600-vs-4000	4000	SCOC_23842	ctg2109	4	H2B Histone H2B
3100-vs-3600	3600	SCOC_23851	ctg2109	10	H2B Histone H2B
3100-vs-3600	3600	SCOC_23852	ctg2109	11	KI15A Kinesin-like protein KIF15-A
3100-vs-3600	3600	SCOC_25199	ctg2338	3	GLHA1 Glycoprotein hormones alpha chain 1
3100-vs-3600	3600	SCOC_25200	ctg2338	4	ZN292 Zinc finger protein 292
3600-vs-4000	4000	SCOC_25200	ctg2338	4	ZN292 Zinc finger protein 292
4700-vs-4200	4700	SCOC_25200	ctg2338	4	ZN292 Zinc finger protein 292
4700-vs-4200	4700	SCOC_25647	ctg2422	3	SP15 SITS-binding protein
4200-vs-4000	4200	SCOC_26064	ctg2490	3	RADX RPA-related protein RADX
3100-vs-3600	3600	SCOC_26231	ctg2526	4	CNKR3 Connector enhancer of kinase suppressor of ras 3
3100-vs-3600	3600	SCOC_26232	ctg2526	5	ICEF1 Interactor protein for cytohesin exchange factors 1
4700-vs-4200	4700	SCOC_26494	ctg2577	2	KCNA5 Potassium voltage-gated channel subfamily A member 5
4700-vs-4200	4700	SCOC_26497	ctg2578	1	NCAM2 Neural cell adhesion molecule 2
3100-vs-3600	3600	SCOC_26681	ctg2615	1	RAP2A Ras-related protein Rap-2a
4700-vs-4200	4700	SCOC_26981	ctg2663	8	ARHGP Rho guanine nucleotide exchange factor 25
4700-vs-4200	4700	SCOC_26982	ctg2663	9	PANKY Photoreceptor ankyrin repeat protein
4700-vs-4200	4700	SCOC_26984	ctg2663	10	ION3 Intermediate filament protein ON3
3600-vs-4000	4000	SCOC_27308	ctg2729	1	NA
4200-vs-4000	4200	SCOC_27308	ctg2729	1	NA
3600-vs-4000	4000	SCOC_27343	ctg2734	1	NA
3600-vs-4000	4000	SCOC_27344	ctg2734	2	CD48 CD48 antigen
4200-vs-4000	4200	SCOC_27466	ctg2762	1	ITAX Integrin alpha-X
4700-vs-4200	4700	SCOC_27466	ctg2762	1	ITAX Integrin alpha-X
4700-vs-4200	4700	SCOC_27467	ctg2762	2	ITAX Integrin alpha-X
4700-vs-4200	4700	SCOC_27724	ctg2814	10	BGAT Histo-blood group ABO system transferase
4700-vs-4200	4700	SCOC_27725	ctg2814	11	GBGT1 Globoside alpha-1,3-N-acetylgalactosaminyltransferase 1
4700-vs-4200	4700	SCOC_28213	ctg2900	2	AVT2 Vacuolar amino acid transporter 2
4700-vs-4200	4700	SCOC_28214	ctg2900	3	SCN2A Sodium channel protein type 2 subunit alpha
3100-vs-3600	3600	SCOC_28533	ctg2958	2	GLI3 Transcriptional activator GLI3
3600-vs-4000	4000	SCOC_29477	ctg3182	1	KCND2 Potassium voltage-gated channel subfamily D member 2
3100-vs-3600	3600	SCOC_29684	ctg3227	1	TNNI1 Troponin I, slow skeletal muscle
3100-vs-3600	3600	SCOC_29792	ctg3259	1	SDNO Highly reducing polyketide synthase sdnO
4200-vs-4000	4200	SCOC_29792	ctg3259	1	SDNO Highly reducing polyketide synthase sdnO
3100-vs-3600	3600	SCOC_29793	ctg3259	2	PTHD3 Patched domain-containing protein 3
3100-vs-3600	3600	SCOC_29794	ctg3259	3	IL1R2 Interleukin-1 receptor type 2
3600-vs-4000	4000	SCOC_29794	ctg3259	3	IL1R2 Interleukin-1 receptor type 2
3100-vs-3600	3600	SCOC_29808	ctg3261	4	NA
4200-vs-4000	4200	SCOC_29808	ctg3261	4	NA
3100-vs-3600	3600	SCOC_29841	ctg3270	6	LPAR6 Lysophosphatidic acid receptor 6
3100-vs-3600	3600	SCOC_29842	ctg3270	7	GPR87 G-protein coupled receptor 87
3100-vs-3600	3600	SCOC_29848	ctg3271	2	ATM Serine-protein kinase ATM
3100-vs-3600	3600	SCOC_30218	ctg3343	1	GIMA7 GTPase IMAP family member 7
3100-vs-3600	3600	SCOC_30219	ctg3343	2	GIMA7 GTPase IMAP family member 7
3100-vs-3600	3600	SCOC_30220	ctg3343	3	NA
3600-vs-4000	4000	SCOC_30221	ctg3343	4	M4A4A Membrane-spanning 4-domains subfamily A member 4A
3100-vs-3600	3600	SCOC_30240	ctg3350	1	ASTN2 Astrotactin-2
3600-vs-4000	4000	SCOC_30240	ctg3350	1	ASTN2 Astrotactin-2
4200-vs-4000	4200	SCOC_30304	ctg3362	1	LORF2 LINE-1 retrotransposable element ORF2 protein
4200-vs-4000	4200	SCOC_30305	ctg3362	2	NA
3100-vs-3600	3600	SCOC_30411	ctg3395	1	GNMT Glycine N-methyltransferase
3100-vs-3600	3600	SCOC_30412	ctg3395	2	LEG8 Galectin-8
3100-vs-3600	3600	SCOC_30550	ctg3427	1	MYCD Myocardin
3600-vs-4000	4000	SCOC_30550	ctg3427	1	MYCD Myocardin
4200-vs-4000	4200	SCOC_30550	ctg3427	1	MYCD Myocardin
4200-vs-4000	4200	SCOC_30551	ctg3427	2	MP2K4 Dual specificity mitogen-activated protein kinase kinase 4
4200-vs-4000	4200	SCOC_30639	ctg3454	1	NA
3100-vs-3600	3600	SCOC_30810	ctg3505	3	GGACB Gamma-glutamylaminecyclotransferase B
3600-vs-4000	4000	SCOC_31638	ctg3711	6	PLCL2 Inactive phospholipase C-like protein 2
4700-vs-4200	4700	SCOC_31638	ctg3711	6	PLCL2 Inactive phospholipase C-like protein 2
4700-vs-4200	4700	SCOC_32104	ctg3852	4	CSPG5 Chondroitin sulfate proteoglycan 5
4700-vs-4200	4700	SCOC_32107	ctg3852	5	SMRC1 SWI/SNF complex subunit SMARCC1
3100-vs-3600	3600	SCOC_32312	ctg3905	6	CC106 Coiled-coil domain-containing protein 106
4700-vs-4200	4700	SCOC_32312	ctg3905	6	CC106 Coiled-coil domain-containing protein 106
3600-vs-4000	4000	SCOC_32516	ctg3962	4	NA
3600-vs-4000	4000	SCOC_32517	ctg3962	5	CCD94 Coiled-coil domain-containing protein 94
3600-vs-4000	4000	SCOC_33063	ctg4095	3	FRK Tyrosine-protein kinase FRK
3600-vs-4000	4000	SCOC_33064	ctg4095	4	HS3S5 Heparan sulfate glucosamine 3-O-sulfotransferase 5
3100-vs-3600	3600	SCOC_33191	ctg4130	2	AGRF5 Adhesion G protein-coupled receptor F5
3600-vs-4000	4000	SCOC_33191	ctg4130	2	AGRF5 Adhesion G protein-coupled receptor F5
3600-vs-4000	4000	SCOC_33308	ctg4168	9	MFD4B Major facilitator superfamily domain-containing protein 4B
4700-vs-4200	4700	SCOC_33308	ctg4168	9	MFD4B Major facilitator superfamily domain-containing protein 4B
3600-vs-4000	4000	SCOC_33474	ctg4219	8	ASL1B Achaete-scute homolog 1b
3600-vs-4000	4000	SCOC_33475	ctg4219	9	IRF7 Interferon regulatory factor 7
3600-vs-4000	4000	SCOC_33476	ctg4219	10	PHRF1 PHD and RING finger domain-containing protein 1
3100-vs-3600	3600	SCOC_33905	ctg4313	5	CLTR2 Cysteinyl leukotriene receptor 2
4200-vs-4000	4200	SCOC_33994	ctg4334	1	PIEZ2 Piezo-type mechanosensitive ion channel component 2
3600-vs-4000	4000	SCOC_34016	ctg4342	1	NEK1 Serine/threonine-protein kinase Nek1
4200-vs-4000	4200	SCOC_34016	ctg4342	1	NEK1 Serine/threonine-protein kinase Nek1
3600-vs-4000	4000	SCOC_34290	ctg4403	1	K1C19 Keratin, type I cytoskeletal 19
4700-vs-4200	4700	SCOC_34290	ctg4403	1	K1C19 Keratin, type I cytoskeletal 19
4700-vs-4200	4700	SCOC_34693	ctg4504	8	TOR1A Torsin-1A
4700-vs-4200	4700	SCOC_34694	ctg4504	9	TOR1A Torsin-1A
4700-vs-4200	4700	SCOC_35265	ctg4645	1	CENPA Histone H3-like centromeric protein A
4700-vs-4200	4700	SCOC_35267	ctg4645	2	HA1L H-2 class I histocompatibility antigen, L-D alpha chain
4200-vs-4000	4200	SCOC_35466	ctg4698	1	LECM C-type lectin lectoxin-Thr1
4200-vs-4000	4200	SCOC_35960	ctg4831	5	PRR33 Proline-rich protein 33
4200-vs-4000	4200	SCOC_35961	ctg4831	6	LSP1 Lymphocyte-specific protein 1
4200-vs-4000	4200	SCOC_35962	ctg4831	7	TNNI2 Troponin I, fast skeletal muscle
4200-vs-4000	4200	SCOC_35963	ctg4831	8	TNNI2 Troponin I, fast skeletal muscle
4700-vs-4200	4700	SCOC_36471	ctg5009	1	O1312 Odorant receptor 131-2
4700-vs-4200	4700	SCOC_36472	ctg5009	2	O1312 Odorant receptor 131-2
4200-vs-4000	4200	SCOC_36650	ctg5057	2	NA
4200-vs-4000	4200	SCOC_36866	ctg5122	6	FRYL Protein furry homolog-like
4200-vs-4000	4200	SCOC_37189	ctg5216	1	GVIN1 Interferon-induced very large GTPase 1
4700-vs-4200	4700	SCOC_37189	ctg5216	1	GVIN1 Interferon-induced very large GTPase 1
3100-vs-3600	3600	SCOC_37318	ctg5267	4	SEPT4 Septin-4
4700-vs-4200	4700	SCOC_37334	ctg5274	1	PUS7L Pseudouridylate synthase 7 homolog-like protein
4700-vs-4200	4700	SCOC_37336	ctg5274	2	TWF1 Twinfilin-1
3100-vs-3600	3600	SCOC_37441	ctg5307	1	CAD12 Cadherin-12
4700-vs-4200	4700	SCOC_37637	ctg5375	2	SAMD9 Sterile alpha motif domain-containing protein 9
4200-vs-4000	4200	SCOC_37885	ctg5449	1	HA2F H-2 class II histocompatibility antigen, A-F alpha chain
4200-vs-4000	4200	SCOC_37886	ctg5449	2	T132C Transmembrane protein 132C
3600-vs-4000	4000	SCOC_38361	ctg5604	2	IPR027895; Protein of unknown function DUF4533
3100-vs-3600	3600	SCOC_38603	ctg5681	1	NOP53 Ribosome biogenesis protein NOP53
3100-vs-3600	3600	SCOC_38604	ctg5681	2	CXD2 Gap junction delta-2 protein
4700-vs-4200	4700	SCOC_38905	ctg5810	1	TXD16 Thioredoxin domain-containing protein 16
4200-vs-4000	4200	SCOC_39041	ctg5850	3	CDK17 Cyclin-dependent kinase 17
3100-vs-3600	3600	SCOC_39892	ctg6134	2	C1TC C-1-tetrahydrofolate synthase, cytoplasmic
3100-vs-3600	3600	SCOC_39893	ctg6134	3	GPX2 Glutathione peroxidase 2
3100-vs-3600	3600	SCOC_39894	ctg6134	4	ORC3 Origin recognition complex subunit 3
3100-vs-3600	3600	SCOC_40291	ctg6270	2	BEND5 BEN domain-containing protein 5
3100-vs-3600	3600	SCOC_40478	ctg6330	5	RAI14 Ankycorbin
4200-vs-4000	4200	SCOC_40521	ctg6342	1	NA
3100-vs-3600	3600	SCOC_40591	ctg6366	1	LORF2 LINE-1 retrotransposable element ORF2 protein
4200-vs-4000	4200	SCOC_40591	ctg6366	1	LORF2 LINE-1 retrotransposable element ORF2 protein
3600-vs-4000	4000	SCOC_42358	ctg7007	1	NOMO3 Nodal modulator 3
3600-vs-4000	4000	SCOC_42359	ctg7007	2	PCBP3 Poly(rC)-binding protein 3
3600-vs-4000	4000	SCOC_42360	ctg7007	3	S19A1 Folate transporter 1
4200-vs-4000	4200	SCOC_42400	ctg7025	4	GBRB1 Gamma-aminobutyric acid receptor subunit beta-1
4200-vs-4000	4200	SCOC_42401	ctg7025	5	COMD8 COMM domain-containing protein 8
4200-vs-4000	4200	SCOC_42402	ctg7025	6	AT10D Probable phospholipid-transporting ATPase VD
3600-vs-4000	4000	SCOC_43148	ctg7384	3	VATA V-type proton ATPase catalytic subunit A
3600-vs-4000	4000	SCOC_43149	ctg7384	4	PF23A PHD finger protein 23A
3600-vs-4000	4000	SCOC_43150	ctg7384	5	PLS2 Phospholipid scramblase 2
3600-vs-4000	4000	SCOC_43151	ctg7384	6	SENP3 Sentrin-specific protease 3
3600-vs-4000	4000	SCOC_43152	ctg7384	7	IF4A2 Eukaryotic initiation factor 4A-II
3600-vs-4000	4000	SCOC_43153	ctg7384	8	SX19A Transcription factor Sox-19a
3600-vs-4000	4000	SCOC_43154	ctg7384	9	MPU1 Mannose-P-dolichol utilization defect 1 protein
4700-vs-4200	4700	SCOC_43551	ctg7560	1	IBP1 Insulin-like growth factor-binding protein 1
4700-vs-4200	4700	SCOC_43553	ctg7560	2	IBP3 Insulin-like growth factor-binding protein 3
3600-vs-4000	4000	SCOC_43752	ctg7645	1	P2R3A Serine/threonine-protein phosphatase 2A regulatory subunit B'' subunit alpha
3100-vs-3600	3600	SCOC_44039	ctg7768	2	RT22 28S ribosomal protein S22, mitochondrial
3100-vs-3600	3600	SCOC_44040	ctg7768	3	ECH1 Delta(3,5)-Delta(2,4)-dienoyl-CoA isomerase, mitochondrial
3100-vs-3600	3600	SCOC_44116	ctg7804	1	ZG57 Gastrula zinc finger protein XlCGF57.1 (Fragment)
3100-vs-3600	3600	SCOC_44117	ctg7804	2	NAL12 NACHT, LRR and PYD domains-containing protein 12
4700-vs-4200	4700	SCOC_44577	ctg8045	1	APOL3 Apolipoprotein L3
4200-vs-4000	4200	SCOC_44726	ctg8114	3	FSCN2 Fascin-2
4200-vs-4000	4200	SCOC_45407	ctg8482	1	B4GN3 Beta-1,4-N-acetylgalactosaminyltransferase 3
4700-vs-4200	4700	SCOC_45407	ctg8482	1	B4GN3 Beta-1,4-N-acetylgalactosaminyltransferase 3
4200-vs-4000	4200	SCOC_45408	ctg8482	2	TNNI1 Troponin I, slow skeletal muscle
4700-vs-4200	4700	SCOC_45408	ctg8482	2	TNNI1 Troponin I, slow skeletal muscle
3100-vs-3600	3600	SCOC_45459	ctg8514	3	DGKE Diacylglycerol kinase epsilon
3600-vs-4000	4000	SCOC_45459	ctg8514	3	DGKE Diacylglycerol kinase epsilon
3100-vs-3600	3600	SCOC_45460	ctg8514	4	CQ067 Uncharacterized protein C17orf67 homolog
3600-vs-4000	4000	SCOC_45460	ctg8514	4	CQ067 Uncharacterized protein C17orf67 homolog
3100-vs-3600	3600	SCOC_45461	ctg8514	5	CBX8 Chromobox protein homolog 8
3600-vs-4000	4000	SCOC_45461	ctg8514	5	CBX8 Chromobox protein homolog 8
4700-vs-4200	4700	SCOC_45573	ctg8551	3	MATR3 Matrin-3
4700-vs-4200	4700	SCOC_45574	ctg8551	4	NA
4700-vs-4200	4700	SCOC_45576	ctg8551	5	MATR3 Matrin-3
3100-vs-3600	3600	SCOC_45700	ctg8609	2	PTHD3 Patched domain-containing protein 3
3600-vs-4000	4000	SCOC_45892	ctg8709	5	5HT3A 5-hydroxytryptamine receptor 3A
4200-vs-4000	4200	SCOC_46026	ctg8784	2	SEM7A Semaphorin-7A
4700-vs-4200	4700	SCOC_46026	ctg8784	2	SEM7A Semaphorin-7A
4700-vs-4200	4700	SCOC_46333	ctg9000	1	S2545 Solute carrier family 25 member 45
4700-vs-4200	4700	SCOC_46334	ctg9000	2	CP2J2 Cytochrome P450 2J2
4700-vs-4200	4700	SCOC_46356	ctg9010	4	HB2D DLA class II histocompatibility antigen, DR-1 beta chain
4200-vs-4000	4200	SCOC_46425	ctg9039	6	OS9 Protein OS-9
4700-vs-4200	4700	SCOC_46590	ctg9110	1	IKZF2 Zinc finger protein Helios
3100-vs-3600	3600	SCOC_47021	ctg9302	1	P2Y14 P2Y purinoceptor 14
4700-vs-4200	4700	SCOC_47021	ctg9302	1	P2Y14 P2Y purinoceptor 14
3600-vs-4000	4000	SCOC_47259	ctg9407	1	FA81B Protein FAM81B
4200-vs-4000	4200	SCOC_47399	ctg9482	1	ELAV4 ELAV-like protein 4
3600-vs-4000	4000	SCOC_47417	ctg9485	1	SI1L1 Signal-induced proliferation-associated 1-like protein 1
4700-vs-4200	4700	SCOC_47462	ctg9508	1	GCYA1 Guanylate cyclase soluble subunit alpha-1
4700-vs-4200	4700	SCOC_47463	ctg9508	2	GCYB1 Guanylate cyclase soluble subunit beta-1
4700-vs-4200	4700	SCOC_47475	ctg9517	1	NA
4200-vs-4000	4200	SCOC_47613	ctg9592	1	LORF2 LINE-1 retrotransposable element ORF2 protein
3100-vs-3600	3600	SCOC_47809	ctg9696	1	ZG57 Gastrula zinc finger protein XlCGF57.1 (Fragment)
3100-vs-3600	3600	SCOC_47850	ctg9720	1	TF29 Transposon Tf2-9 polyprotein
4200-vs-4000	4200	SCOC_47966	ctg9782	3	GALT6 Polypeptide N-acetylgalactosaminyltransferase 6
3100-vs-3600	3600	SCOC_48097	ctg9838	1	NA
4200-vs-4000	4200	SCOC_48395	ctg10016	1	FUT10 Alpha-(1,3)-fucosyltransferase 10
4700-vs-4200	4700	SCOC_49473	ctg10680	4	KCNG2 Potassium voltage-gated channel subfamily G member 2
4700-vs-4200	4700	SCOC_49474	ctg10680	5	B3GT2 Beta-1,3-galactosyltransferase 2
4700-vs-4200	4700	SCOC_49588	ctg10741	1	LEKR1 Leucine-, glutamate- and lysine-rich protein 1
3100-vs-3600	3600	SCOC_51803	ctg12249	1	LCOR Ligand-dependent corepressor
3100-vs-3600	3600	SCOC_51953	ctg12370	1	SFT2C Vesicle transport protein SFT2C
3100-vs-3600	3600	SCOC_51954	ctg12370	2	WDR33 pre-mRNA 3' end processing protein WDR33
3100-vs-3600	3600	SCOC_51957	ctg12374	1	SDNO Highly reducing polyketide synthase sdnO
4200-vs-4000	4200	SCOC_52262	ctg12621	1	NA
3600-vs-4000	4000	SCOC_53946	ctg14064	2	TRI32 E3 ubiquitin-protein ligase TRIM32
3600-vs-4000	4000	SCOC_53947	ctg14064	3	HEN2 Helix-loop-helix protein 2
3600-vs-4000	4000	SCOC_55650	ctg15715	4	YLAT1 Y+L amino acid transporter 1
3600-vs-4000	4000	SCOC_55651	ctg15715	5	OXA1L Mitochondrial inner membrane protein OXA1L
3600-vs-4000	4000	SCOC_55652	ctg15715	6	CASP1 Caspase-1
3100-vs-3600	3600	SCOC_55959	ctg16003	2	RIN3 Ras and Rab interactor 3
4700-vs-4200	4700	SCOC_55959	ctg16003	2	RIN3 Ras and Rab interactor 3
3100-vs-3600	3600	SCOC_55960	ctg16003	3	SIR2 NAD-dependent protein deacetylase sirtuin-2
4700-vs-4200	4700	SCOC_55960	ctg16003	3	SIR2 NAD-dependent protein deacetylase sirtuin-2
3100-vs-3600	3600	SCOC_55961	ctg16003	4	DMAC2 Distal membrane-arm assembly complex protein 2
4700-vs-4200	4700	SCOC_55961	ctg16003	4	DMAC2 Distal membrane-arm assembly complex protein 2
3100-vs-3600	3600	SCOC_55962	ctg16003	5	CXD2 Gap junction delta-2 protein
4700-vs-4200	4700	SCOC_55962	ctg16003	5	CXD2 Gap junction delta-2 protein
4700-vs-4200	4700	SCOC_56164	ctg16241	1	MYPC3 Myosin-binding protein C, cardiac-type
4200-vs-4000	4200	SCOC_56355	ctg16446	2	GCNT7 Beta-1,3-galactosyl-O-glycosyl-glycoprotein beta-1,6-N-acetylglucosaminyltransferase 7
3100-vs-3600	3600	SCOC_56704	ctg16791	1	ITA7 Integrin alpha-7
3600-vs-4000	4000	SCOC_56704	ctg16791	1	ITA7 Integrin alpha-7
3100-vs-3600	3600	SCOC_57687	ctg17969	1	CE112 Centrosomal protein of 112 kDa
3100-vs-3600	3600	SCOC_57908	ctg18355	1	MUC2 Mucin-2
4200-vs-4000	4200	SCOC_58133	ctg18707	3	MFD4B Major facilitator superfamily domain-containing protein 4B
4200-vs-4000	4200	SCOC_58134	ctg18707	4	LAP2B Lamina-associated polypeptide 2, isoforms beta/gamma
3600-vs-4000	4000	SCOC_58240	ctg18835	1	RENT1 Regulator of nonsense transcripts 1
4700-vs-4200	4700	SCOC_58776	ctg19694	1	AICDA Single-stranded DNA cytosine deaminase
4700-vs-4200	4700	SCOC_58777	ctg19694	2	NAT14 N-acetyltransferase 14
4700-vs-4200	4700	SCOC_58778	ctg19694	3	ZN729 Zinc finger protein 729
4700-vs-4200	4700	SCOC_58779	ctg19694	4	IL11 Interleukin-11
3100-vs-3600	3600	SCOC_58800	ctg19721	1	NA
3100-vs-3600	3600	SCOC_58801	ctg19721	2	FCF1 rRNA-processing protein FCF1 homolog
4200-vs-4000	4200	SCOC_58815	ctg19754	1	PCDH7 Protocadherin-7
